# Supplementary material for: Fatty liver is a risk factor for liver metastasis in Chinese patients with non-small cell lung cancer
Source: PeerJ. 2019 Mar 14;7:e6612. doi: 10.7717/peerj.6612 (PMC6421062; doi:10.7717/peerj.6612)
Supplement: Supplemental Information 1 — followup1 was calculated from the day of the histopathological biopsy to the date of diagnosis of liver metastasis, or to the last imaging examination. followup2 was calculated from the date of the histological biopsy to the date of diagnosis of the first metastatic site, or to the last examination. [file peerj-07-6612-s001.xls]

## Sheet: lung peerj
num	sex(0=female,1=male)	surgery(0=No,1=Yes)	chemo(0=No,1=Yes)	radio(0=No,1=Yes)	T	N	type(0=squamous,1=non-squamous)	overallM(0=No,1=Yes)	liverM(0=No,1=Yes)	Hepatitisvirus(0=Absent,1=Present)	BMI(0=<25kg/m2,1=≥25kg/m2)	Diabetes(0=No,1=Yes)	fattyliver(0=No,1=Yes)	ALTorAST	age(0=<60yr,1=≥60yr)	followup1	followup2
78	1	0	1	0	2	2	1	1	1	1	0	1	1	0	0	12.2546	12.2546
746	1	1	1	0	2	3	0	1	0	1	1	0	1	0	0	13.6016	13.6016
9	1	1	1	0	2	2	0	1	0	1	1	1	1	1	0	15.2115	15.2115
98	1	0	1	0	4	3	1	1	1	1	0	0	1	0	0	18.924	18.924
613	1	1	1	0	2	0	1	0	0	1	1	1	1	1	0	4.10678	4.10678
565	1	1	1	0	1	0	0	0	0	1	1	0	1	0	0	37.6509	37.6509
336	1	0	1	1	4	1	1	0	0	0	1	0	1	1	1	44.6817	44.6817
718	1	0	1	1	3	2	0	1	0	0	0	0	1	0	0	1.70842	1.70842
517	1	0	1	1	3	0	0	1	0	0	0	0	1	0	0	4.73101	2.29979
653	1	0	1	1	3	2	0	1	0	0	0	0	1	0	0	3.38398	3.38398
560	1	0	1	0	2	1	0	1	0	0	1	1	1	0	0	6.86653	3.41684
316	1	1	1	1	2	2	1	1	0	0	0	0	1	0	1	23.7207	4.27105
128	0	1	1	1	4	2	0	1	0	0	0	0	1	0	1	10.5791	6.07803
587	0	0	1	1	4	2	1	1	0	0	0	0	1	0	0	17.5441	8.73922
721	1	0	1	1	4	2	0	1	0	0	0	0	1	0	0	14.1602	14.1602
742	0	0	1	1	4	2	0	1	0	0	0	0	1	0	1	30.8501	15.4086
85	1	0	1	1	2	1	0	1	0	0	0	0	1	1	1	15.6057	15.6057
110	1	0	1	1	2	1	0	1	0	0	0	0	1	0	1	17.577	17.577
467	1	0	1	1	2	2	0	1	0	0	0	0	1	0	0	39.0308	19.4497
317	1	0	1	1	2	2	1	1	0	0	0	0	1	0	1	22.9651	22.2423
177	1	0	1	0	2	2	1	1	0	0	0	0	1	0	1	1.1499	1.1499
636	1	1	1	0	4	3	0	1	0	0	0	0	1	0	1	3.21971	1.577
672	0	0	1	0	4	3	0	1	1	1	1	1	1	0	1	2.13552	2.13552
825	1	0	1	0	4	3	0	1	0	0	0	0	1	0	1	2.46407	2.46407
524	1	0	1	0	4	3	0	1	0	0	0	0	1	0	0	2.85832	2.85832
390	0	1	1	0	2	2	0	1	1	1	1	0	1	0	0	6.93224	3.38398
773	1	0	1	0	3	3	0	1	0	0	0	0	1	0	0	3.54825	3.54825
928	0	0	1	0	2	2	0	1	0	0	1	1	1	0	1	4.07392	4.07392
106	1	0	1	0	1	3	0	1	0	0	0	0	1	0	0	6.6694	4.53388
248	1	1	1	0	3	1	1	1	0	0	0	0	1	0	0	4.86242	4.86242
822	0	1	1	0	2	2	0	1	0	0	0	0	1	0	1	5.58522	5.58522
646	1	0	1	0	4	3	0	1	1	0	1	1	1	0	0	11.9918	5.94661
882	0	0	1	0	2	2	1	1	1	0	1	0	1	0	0	12.0246	5.94661
763	1	0	1	0	4	2	0	1	0	0	0	0	1	0	0	6.50513	6.50513
754	1	0	1	0	4	3	0	1	0	0	0	0	1	0	0	6.93224	6.93224
578	1	0	1	0	2	3	0	1	0	0	0	0	1	0	0	11.9589	6.99795
367	1	0	1	0	2	2	1	1	0	0	0	0	1	1	0	7.26078	7.26078
756	1	0	1	0	4	3	0	1	0	0	0	0	1	0	0	7.26078	7.26078
666	0	1	1	0	4	3	0	1	0	0	0	0	1	0	0	11.8932	7.52361
965	0	0	1	0	3	3	0	1	0	0	1	1	1	1	1	16.7556	8.34497
874	0	0	1	0	4	3	0	1	0	0	0	0	1	0	1	17.0513	8.47639
186	1	0	1	0	3	2	1	1	0	0	0	0	1	0	1	8.83778	8.83778
275	1	1	1	0	1	0	1	1	0	0	1	1	1	0	1	29.1417	9.00205
4	1	0	1	0	2	2	0	1	1	0	1	0	1	0	0	9.46201	9.46201
119	1	0	1	0	4	3	1	1	1	0	1	0	1	0	1	9.79055	9.79055
594	1	0	1	0	2	2	0	1	0	0	0	0	1	0	0	10.4148	10.0205
787	0	1	1	0	1	0	0	1	0	0	0	0	1	0	1	19.3183	10.3491
657	0	0	1	0	3	3	0	1	0	0	0	0	1	0	0	24.5092	12.2218
831	0	0	1	0	1	3	0	1	0	0	0	1	1	0	0	12.5832	12.5832
217	1	0	1	0	4	3	0	1	1	0	1	0	1	0	0	13.9302	13.9302
463	0	1	1	0	4	3	0	1	1	0	1	0	1	0	0	27.7947	15.3758
827	0	1	1	0	1	2	0	1	0	0	1	0	1	0	1	18.9569	16.4271
450	1	0	1	0	3	2	0	1	0	0	1	0	1	0	1	18.8912	18.8912
762	1	1	1	0	2	0	0	1	0	0	1	1	1	0	1	23.4251	19.0554
416	1	1	0	0	1	0	0	1	0	0	1	0	1	0	0	37.2238	23.3593
320	0	0	1	0	4	2	0	1	0	0	0	0	1	0	1	51.0226	29.1745
483	0	1	0	0	1	0	0	1	0	0	0	0	1	0	1	74.5462	35.8768
527	1	1	1	0	4	0	0	1	0	0	0	0	1	0	0	40.0493	39.1951
232	1	1	1	0	2	2	1	1	0	0	0	0	1	0	1	63.0472	63.0472
393	1	0	1	1	3	2	0	0	0	0	1	1	1	0	0	3.12115	3.12115
149	1	0	1	1	3	0	1	0	0	0	1	0	1	0	0	6.2423	6.2423
502	0	0	1	1	4	3	0	0	0	0	1	0	1	0	0	9.46201	9.46201
764	0	1	1	1	2	0	0	0	0	0	1	0	1	0	0	11.6961	11.6961
246	1	1	1	1	2	0	1	0	0	0	1	0	1	1	0	14.3244	14.3244
177	1	0	1	1	3	0	0	0	0	0	1	0	1	0	0	15.6057	15.6057
479	1	0	1	1	2	2	0	0	0	0	1	0	1	0	0	20.5339	20.5339
522	1	0	1	1	2	0	0	0	0	0	1	0	1	0	0	35.9097	35.9097
250	1	0	1	1	2	0	1	0	0	0	1	0	1	0	1	44.3203	44.3203
456	1	0	1	1	1	3	0	0	0	0	1	0	1	1	0	79.1786	79.1786
750	1	0	1	0	2	3	0	0	0	0	1	0	1	0	0	1.31417	1.31417
620	1	0	1	0	2	3	0	0	0	0	1	0	1	0	0	1.64271	1.64271
631	1	0	1	0	2	3	0	0	0	0	1	0	1	0	1	1.83984	1.83984
782	1	1	1	0	1	1	1	0	0	0	1	0	1	1	1	2.33265	2.33265
403	1	0	1	0	3	0	0	0	0	0	1	0	1	0	0	2.85832	2.85832
925	1	1	0	0	3	3	1	0	0	0	1	0	1	0	0	2.92402	2.92402
513	1	0	1	0	1	3	0	0	0	0	1	0	1	0	0	3.02259	3.02259
689	1	0	1	0	3	2	0	0	0	0	1	1	1	0	0	3.0883	3.0883
138	1	0	1	0	1	2	1	0	0	0	1	0	1	0	1	3.8768	3.8768
311	1	1	1	0	2	0	1	0	0	0	1	0	1	0	1	4.17248	4.17248
422	1	0	1	0	2	3	0	0	0	0	1	0	1	0	0	4.86242	4.86242
797	0	1	1	0	1	1	0	0	0	0	1	0	1	0	1	4.86242	4.86242
473	1	1	1	0	2	2	0	0	0	0	1	0	1	1	0	4.89528	4.89528
287	1	0	1	0	2	2	1	0	0	0	1	0	1	0	0	5.55236	5.55236
538	0	0	1	1	2	1	0	0	0	0	1	1	1	1	1	6.37372	6.37372
592	1	1	1	0	2	2	0	0	0	0	1	0	1	0	1	7.75359	7.75359
93	1	1	1	0	2	0	0	0	0	0	1	0	1	0	0	9.7577	9.7577
39	1	1	1	0	3	0	0	0	0	0	1	0	1	0	0	10.5462	10.5462
478	1	1	1	0	3	2	1	0	0	0	1	1	1	0	0	11.4333	11.4333
282	0	0	1	1	2	3	1	0	0	0	1	1	1	0	0	12.2875	12.2875
189	1	1	1	0	1	1	0	0	0	0	1	0	1	0	0	16.6242	16.6242
379	1	1	1	0	2	1	1	0	0	0	1	1	1	0	1	16.9528	16.9528
775	1	1	0	0	3	2	0	0	0	0	1	0	1	1	1	18.037	18.037
542	0	0	1	0	1	3	0	0	0	0	1	0	1	0	1	19.5811	19.5811
810	1	1	1	0	4	1	0	0	0	0	1	0	1	0	1	20.5339	20.5339
429	1	0	1	0	3	0	0	0	0	0	1	0	1	0	0	26.2177	26.2177
577	1	0	1	0	1	2	1	0	0	0	1	0	1	0	0	34.5298	34.5298
589	0	1	1	1	2	0	0	0	0	0	1	0	1	0	0	47.0801	47.0801
318	1	1	1	0	3	0	1	0	1	0	1	0	1	0	0	53.2895	53.2895
625	1	1	0	0	2	2	0	0	0	0	1	0	1	0	1	56.6735	56.6735
708	1	1	0	0	1	0	0	0	0	0	1	0	1	0	0	66.5298	66.5298
19	0	1	1	0	1	0	0	0	0	0	1	0	1	0	0	118.867	118.867
397	1	0	0	1	4	3	1	1	0	1	1	0	1	1	0	6.57084	4.40246
361	1	0	1	0	3	2	1	1	0	0	1	0	1	1	0	5.55236	5.55236
800	1	0	1	0	3	0	1	0	0	0	1	1	1	1	1	17.0842	17.0842
717	1	1	0	1	4	2	0	0	0	0	1	0	1	0	0	27.1376	27.1376
101	1	0	1	0	4	3	1	0	0	0	1	0	1	0	0	4.50103	4.50103
858	1	0	0	0	4	3	0	1	1	1	1	0	1	0	0	3.31828	3.31828
271	1	0	1	1	4	2	0	1	0	0	1	0	1	0	1	3.58111	1.70842
305	1	0	0	1	3	0	1	1	1	0	1	0	1	0	1	25.6591	15.77
104	1	0	1	0	1	3	1	1	1	0	1	0	1	1	0	1.05133	1.05133
494	1	1	1	0	2	0	0	1	0	0	1	0	1	0	0	10.4476	3.21971
845	1	0	1	0	4	2	0	1	0	0	1	0	1	0	0	6.01232	6.01232
778	1	1	0	0	2	0	1	1	1	0	1	0	1	0	1	17.7084	9.72485
843	1	0	1	0	2	3	0	1	0	0	1	0	1	1	0	15.1129	15.1129
491	1	1	1	0	2	0	0	1	1	0	1	0	1	0	0	22.4394	22.4394
266	1	0	1	0	4	2	1	1	1	0	1	1	1	0	1	44.5175	44.5175
146	1	0	1	1	4	1	1	0	0	0	1	0	1	0	0	39.3922	39.3922
89	1	1	1	1	4	2	1	0	0	0	1	0	1	0	0	50.8255	50.8255
263	1	1	1	0	2	0	1	0	0	0	1	0	1	0	1	1.80698	1.80698
438	1	1	1	0	1	0	0	0	0	0	1	0	1	0	0	2.75975	2.75975
326	0	0	1	0	2	2	0	0	0	0	1	0	1	0	1	3.02259	3.02259
509	0	0	1	0	4	3	0	0	0	0	1	0	1	0	0	3.90965	3.90965
313	1	1	1	0	2	2	1	0	0	0	1	1	1	0	1	3.97536	3.97536
194	1	1	1	0	2	0	1	0	0	0	1	0	1	0	0	4.59959	4.59959
654	1	1	0	0	3	0	0	0	0	0	1	1	1	0	0	5.12526	5.12526
375	1	0	1	0	2	3	0	0	0	0	1	0	1	0	0	6.11088	6.11088
975	1	1	1	0	1	0	0	0	0	0	1	0	1	0	0	7.0308	7.0308
611	1	1	1	0	2	1	0	0	0	0	1	0	1	0	0	8.24641	8.24641
412	0	0	1	0	2	2	0	0	0	0	1	0	1	0	1	10.5133	10.5133
547	1	1	1	0	2	2	0	0	0	0	1	0	1	0	0	11.5975	11.5975
841	1	1	1	1	2	2	0	0	0	0	1	0	1	0	0	13.6674	13.6674
642	1	0	1	0	4	3	0	0	0	0	1	0	1	0	0	17.1828	17.1828
110	1	0	1	0	2	3	1	0	0	0	1	0	1	0	0	19.9097	19.9097
259	1	1	1	0	2	1	1	0	0	0	1	0	1	0	0	24.8378	24.8378
551	0	0	1	0	4	1	0	0	0	0	1	0	1	0	1	30.6201	30.6201
557	1	0	1	0	1	1	0	0	0	0	1	0	1	0	0	38.4394	38.4394
240	1	0	0	0	3	2	1	0	0	0	1	0	1	0	0	45.963	45.963
402	1	1	0	0	2	0	1	0	0	0	1	1	1	0	0	59.8932	59.8932
310	1	0	1	0	4	2	0	1	0	1	1	0	1	0	1	34.2012	17.0513
175	1	1	1	0	2	2	1	1	0	1	1	0	1	1	0	8.80493	1.18275
726	1	0	1	0	4	2	0	1	0	1	1	0	1	0	1	36.271	36.271
848	0	1	1	0	2	0	0	0	0	0	1	0	1	1	1	3.44969	3.44969
69	1	0	1	0	4	3	0	0	0	1	1	0	1	1	0	8.70637	8.70637
231	1	1	1	1	2	3	1	0	0	0	1	0	1	1	0	51.0226	51.0226
222	1	1	1	1	2	1	1	1	0	0	1	0	1	0	1	33.6099	14.0616
795	0	0	0	1	2	2	0	1	0	0	1	0	1	0	1	2.29979	2.29979
559	0	0	1	1	3	0	0	1	0	0	1	0	1	0	0	11.8932	5.8809
183	1	0	1	1	4	2	0	1	0	0	1	0	1	0	0	11.1376	11.1376
836	1	0	1	1	3	1	0	1	0	0	1	0	1	0	1	26.2505	13.0431
375	1	0	1	0	4	0	1	1	0	0	0	0	1	0	0	18.4312	15.54
56	1	1	1	1	2	2	0	1	0	0	1	0	1	0	0	23.9179	23.9179
40	1	1	1	1	2	2	0	1	0	0	1	0	1	0	0	50.3326	44.2875
812	1	0	0	0	4	2	0	1	0	0	1	0	1	0	1	1.21561	1.21561
389	1	0	1	0	3	2	0	1	0	0	1	0	1	0	0	1.77413	1.77413
624	0	0	1	0	3	3	0	1	0	0	1	0	1	0	1	4.53388	2.23409
482	1	0	1	0	2	3	0	1	0	0	1	0	1	0	0	4.46817	2.59548
836	0	0	1	0	3	2	0	1	0	0	1	0	1	0	0	3.54825	3.54825
130	1	0	1	0	2	2	0	1	1	0	0	0	1	0	1	7.32649	4.33676
128	1	0	1	0	4	3	0	1	0	0	1	1	1	1	0	50.4969	4.63244
830	1	0	1	0	4	3	0	1	0	0	1	1	1	0	0	6.76797	6.76797
446	1	0	1	0	4	2	0	1	1	0	1	0	1	1	0	8.70637	8.70637
249	1	1	1	0	1	2	0	1	0	0	0	0	1	0	0	13.8316	10.4476
338	1	1	1	0	1	2	1	0	0	1	1	0	1	0	0	33.9055	33.9055
697	1	0	1	0	4	3	0	1	0	0	0	0	1	0	1	1.54415	1.54415
407	0	0	1	1	2	2	0	1	0	0	0	0	1	0	0	5.61807	5.61807
689	1	0	1	1	2	2	0	1	1	0	1	0	1	1	0	14.2587	14.2587
225	0	1	1	1	2	0	1	1	0	0	1	1	1	0	0	80.0329	80.0329
612	0	1	1	0	1	0	0	1	0	0	1	1	1	1	0	4.04107	3.44969
817	1	0	1	0	1	2	0	1	0	0	1	0	1	0	0	3.74538	3.74538
369	1	0	1	0	2	3	1	1	1	0	1	0	1	0	0	7.12936	7.12936
197	1	0	1	1	4	1	1	1	0	1	0	0	1	1	1	2.00411	0.952772
807	1	0	0	1	4	3	0	1	0	1	0	0	1	1	1	5.58522	5.58522
337	0	0	1	0	4	1	1	1	0	1	0	0	1	0	0	57.4292	9.42916
180	1	0	1	1	2	0	0	1	1	1	0	0	1	0	0	20.6324	20.6324
770	1	0	1	1	4	2	0	1	0	1	0	0	1	0	0	23.4579	23.4579
202	1	1	1	1	1	0	1	1	1	1	0	0	1	1	0	48.46	48.46
2	1	0	1	0	4	2	0	1	0	1	0	0	1	1	0	6.6037	4.20534
766	1	0	1	0	3	2	0	1	0	1	0	0	1	0	1	12.616	6.27515
189	1	0	1	0	4	3	1	1	0	1	0	0	1	0	0	7.06366	7.06366
533	1	0	1	0	4	0	0	1	1	1	0	0	1	1	0	15.9014	7.88501
758	1	0	1	0	2	0	0	1	0	0	0	0	1	0	0	10.5133	10.5133
336	1	0	1	0	3	2	0	1	0	1	0	0	1	0	0	19.8111	19.8111
759	1	1	1	0	1	2	0	1	1	1	0	0	1	1	1	27.9918	27.5318
863	1	0	1	1	4	3	0	0	0	1	0	0	1	0	1	8.47639	8.47639
503	0	1	1	0	1	0	0	0	0	1	0	0	1	1	1	1.18275	1.18275
600	1	0	1	0	4	3	0	0	0	0	0	1	1	0	0	2.75975	2.75975
26	1	1	1	0	1	1	0	0	0	1	0	0	1	1	0	4.76386	4.76386
404	1	1	1	0	2	0	1	0	0	1	0	0	1	0	0	5.42094	5.42094
12	1	1	1	1	4	1	0	0	0	1	0	0	1	1	1	6.07803	6.07803
389	1	0	1	0	2	2	1	0	0	1	0	0	1	1	0	7.22793	7.22793
208	1	1	1	0	4	1	1	0	0	0	0	0	1	0	0	10.7433	10.7433
8	1	1	1	1	2	2	0	0	0	1	0	0	1	0	0	54.1766	54.1766
66	1	1	1	0	1	0	0	1	1	0	0	0	1	1	0	10.4148	2.52977
199	1	0	1	1	4	3	1	1	0	0	0	0	1	1	1	9.29774	9.29774
383	1	0	1	0	2	3	1	1	1	0	0	0	1	1	1	1.64271	1.64271
608	1	0	0	0	2	2	0	0	0	0	0	0	1	0	0	10.3819	10.3819
607	1	1	1	0	4	2	0	0	0	0	0	0	1	0	0	24.7064	24.7064
560	0	0	1	0	4	2	0	0	1	1	0	0	1	0	0	41.8234	41.8234
804	1	0	1	1	3	3	0	1	0	0	0	0	1	1	0	8.34497	4.13963
428	0	0	1	1	4	2	0	1	1	0	0	0	1	0	0	34.1355	16.9856
21	1	1	1	1	2	2	0	1	1	1	0	0	1	0	0	62.3244	49.4456
849	1	0	1	0	4	1	0	1	0	0	0	0	1	1	1	4.82957	4.82957
334	1	0	1	0	3	2	0	1	0	0	0	1	1	0	1	2.59548	1.28131
464	1	1	1	0	3	1	0	1	0	0	0	0	1	0	0	10.5133	2.03696
708	1	0	1	1	4	3	0	1	0	0	0	0	1	0	1	5.68378	2.79261
458	1	0	1	1	3	2	0	1	0	0	0	0	1	0	0	6.14374	2.98973
746	0	0	1	1	1	3	0	1	0	0	0	0	1	0	0	3.28542	3.28542
579	1	0	1	0	4	0	0	1	1	0	0	0	1	0	0	3.81109	3.81109
553	0	1	0	0	2	2	1	1	0	0	0	0	1	0	0	18.1027	4.04107
190	1	0	1	1	2	2	1	1	0	0	0	0	1	0	0	4.23819	4.23819
464	0	0	1	0	2	2	0	1	1	0	0	1	1	0	0	9.19918	4.53388
804	1	0	1	0	3	2	0	1	0	0	0	0	1	0	0	5.25667	5.25667
783	1	0	1	1	2	3	0	1	0	0	0	0	1	0	1	6.53799	6.11088
713	1	1	1	1	3	0	0	1	0	0	0	0	1	0	0	51.6468	6.43943
382	1	0	1	1	4	2	1	1	0	0	0	0	1	0	0	18.1684	6.47228
388	0	1	1	1	2	2	0	1	0	0	0	0	1	0	0	8.1807	8.1807
574	1	1	1	0	2	0	0	1	0	0	0	0	1	0	1	21.8809	9.79055
615	1	1	1	1	2	0	0	1	0	0	0	0	1	0	0	22.5708	11.2361
167	1	0	1	1	2	2	0	1	1	0	0	0	1	1	0	15.0472	12.0246
79	1	0	1	1	4	3	1	1	1	1	0	0	1	0	0	12.8131	12.8131
793	0	0	1	1	2	3	0	1	0	0	0	0	1	0	1	13.7331	13.7331
682	1	0	1	0	4	0	0	1	0	0	0	0	1	0	0	15.3101	15.3101
683	0	0	1	1	2	0	0	1	0	0	0	0	1	1	1	21.6509	21.6509
173	1	0	1	1	2	2	1	1	0	0	0	0	1	0	0	29.076	22.3409
803	1	0	1	1	4	3	0	1	0	0	0	0	1	0	0	22.538	22.538
79	1	0	1	1	4	1	0	1	0	0	0	0	1	0	0	25.5934	25.5934
620	1	0	1	1	3	2	0	1	0	0	0	0	1	0	1	26.4805	26.0862
482	1	1	1	1	2	1	0	1	1	0	0	1	1	0	0	31.4086	31.4086
416	1	0	1	1	3	3	0	1	0	0	0	0	1	0	0	47.9671	47.9671
335	1	1	1	1	2	0	1	1	0	0	0	0	1	0	0	52.5996	48.7228
157	1	0	1	0	3	2	0	1	0	0	1	0	1	0	0	48.8214	48.8214
376	1	0	1	1	4	0	0	1	1	0	0	1	1	0	1	55.8522	55.8522
124	1	0	1	0	2	2	0	1	0	0	0	0	1	0	0	2.26694	2.26694
360	1	0	1	0	4	3	1	1	0	0	0	0	1	0	1	1.37988	1.37988
323	1	0	1	0	3	3	0	1	0	0	0	0	1	0	0	1.47844	1.47844
687	0	0	1	0	4	3	0	1	0	0	0	0	1	0	0	1.9384	1.9384
980	0	0	1	0	4	2	0	1	0	0	0	0	1	0	0	4.43532	2.13552
545	0	0	1	1	4	2	0	1	0	0	0	0	1	0	1	4.50103	2.16838
717	1	0	1	0	3	3	1	1	0	0	0	0	1	0	0	5.02669	2.49692
854	1	0	1	0	2	2	0	1	0	0	0	0	1	0	1	2.52977	2.52977
451	1	0	1	0	1	2	0	1	0	0	0	0	1	0	0	5.22382	2.56263
789	0	0	1	0	4	3	0	1	0	0	0	0	1	0	0	7.0308	2.75975
743	1	0	1	0	4	3	0	1	1	0	0	1	1	0	0	5.78234	2.85832
64	1	1	1	0	2	0	0	1	0	0	0	0	1	0	0	4.99384	2.85832
555	1	1	1	0	1	2	0	1	0	0	0	0	1	0	0	3.44969	3.44969
34	1	1	1	0	2	2	0	1	0	0	0	0	1	0	0	5.68378	3.44969
184	0	0	1	0	2	3	0	1	0	0	0	0	1	0	0	7.0308	3.48255
842	1	0	1	0	4	3	0	1	0	0	0	0	1	0	0	3.67967	3.67967
480	1	1	0	0	2	3	1	1	1	0	0	0	1	0	1	4.20534	4.20534
378	1	1	1	0	2	1	1	1	1	0	0	0	1	0	0	4.56674	4.56674
861	1	0	1	0	2	3	0	1	1	0	0	0	1	0	0	4.56674	4.56674
607	1	0	1	0	2	2	1	1	0	0	0	0	1	0	0	6.50513	5.05955
745	0	0	1	0	2	2	0	1	0	0	0	0	1	0	1	5.42094	5.42094
807	0	0	1	0	2	2	0	1	0	0	0	0	1	0	0	5.71663	5.71663
1031	0	0	1	0	2	2	0	1	1	0	0	0	1	0	1	11.7947	5.8152
692	1	0	1	0	3	3	0	1	0	0	0	0	1	1	0	6.50513	6.50513
249	1	0	1	0	4	3	1	1	1	0	0	0	1	0	1	6.6694	6.6694
639	1	0	1	0	4	2	0	1	0	0	0	0	1	0	0	10.4148	7.3922
364	1	1	1	0	3	2	1	1	0	0	0	0	1	0	0	16.7885	8.37782
373	0	0	1	0	3	2	1	1	0	0	0	0	1	0	0	14.423	8.93634
351	0	0	1	0	2	2	0	1	0	0	0	0	1	0	1	18.0698	9.00205
230	0	0	1	0	4	3	1	1	1	0	0	0	1	0	0	9.13347	9.13347
229	1	1	1	0	3	2	0	1	1	0	0	0	1	0	1	9.36345	9.36345
641	0	0	1	0	4	2	0	1	1	0	0	0	1	1	0	9.59343	9.59343
159	1	0	1	0	2	2	0	1	1	0	0	1	1	0	0	9.85626	9.85626
42	0	1	1	0	2	2	0	1	0	0	0	0	1	0	0	10.6448	10.6448
118	1	0	1	0	4	2	0	1	0	0	0	0	1	0	1	11.269	11.269
806	1	1	1	0	2	1	0	1	1	0	0	0	1	0	0	17.9384	11.5647
533	1	0	1	0	4	3	0	1	1	0	0	0	1	0	0	11.6304	11.6304
272	1	1	1	0	2	0	1	1	1	0	0	0	1	0	0	12.2875	12.2875
740	0	1	1	0	2	2	0	1	1	0	0	0	1	0	0	12.9117	12.9117
778	1	1	1	0	2	2	0	1	0	0	0	0	1	0	0	35.5811	13.963
67	1	0	1	0	3	2	0	1	0	0	0	0	1	0	0	59.0062	15.54
543	0	0	1	0	4	3	0	1	1	0	0	0	1	0	0	15.6715	15.6715
732	1	0	1	0	4	2	0	1	0	0	0	0	1	0	0	15.9671	15.9671
691	0	1	1	0	2	2	0	1	1	0	0	0	1	0	1	27.1376	16.1643
247	1	1	1	0	2	2	0	1	0	0	0	0	1	0	0	53.8809	16.1971
802	1	0	0	0	4	2	0	1	0	0	0	0	1	0	1	16.3285	16.3285
521	1	0	1	0	2	3	0	1	0	0	0	0	1	0	1	19.7125	16.8542
761	0	0	1	0	3	3	0	1	0	0	1	1	1	0	1	17.0842	17.0842
24	1	0	1	0	2	1	0	1	0	0	0	0	1	0	0	17.3142	17.3142
835	0	0	1	0	4	3	0	1	0	0	0	0	1	0	0	17.6427	17.6427
261	1	0	1	0	2	2	1	1	1	0	0	0	1	0	1	18.8255	18.8255
796	1	0	1	0	4	3	0	1	0	0	0	0	1	0	0	24.6078	24.6078
339	1	0	1	0	4	1	1	1	1	0	0	0	1	0	1	26.5133	26.5133
18	1	1	1	0	2	2	0	1	0	0	0	0	1	1	0	73.8234	30.0945
468	1	0	1	0	4	2	0	1	1	0	0	0	1	1	0	31.54	31.54
238	1	0	1	0	4	2	1	1	0	0	0	0	1	0	0	33.5113	33.5113
714	1	1	1	0	1	1	0	1	0	0	0	1	1	0	0	48.9528	34.7926
535	1	1	1	0	1	2	0	1	0	0	0	0	1	0	0	46.5873	36.0082
558	0	0	1	0	4	0	0	1	0	0	0	0	1	1	0	37.0924	37.0924
546	1	1	1	0	2	0	0	1	0	0	0	0	1	0	1	37.1253	37.1253
221	1	1	1	0	2	1	1	1	0	0	0	0	1	0	0	58.6119	50.6283
333	1	1	1	0	2	2	1	1	0	0	0	0	1	0	0	58.7105	58.7105
517	1	1	1	0	2	0	0	1	0	0	0	0	1	0	1	61.1745	58.7433
23	1	1	1	0	2	1	0	1	1	0	0	0	1	0	0	64.9528	64.9528
555	1	0	1	1	3	0	0	0	0	0	0	0	1	0	0	2.82546	2.82546
371	1	1	1	1	3	2	1	0	0	0	1	0	1	1	0	3.71253	3.71253
675	0	1	1	1	2	0	1	0	0	0	1	0	1	0	0	4.17248	4.17248
293	1	0	1	1	3	2	1	0	0	0	1	0	1	0	1	6.34086	6.34086
563	1	1	1	1	2	1	0	0	0	0	1	0	1	0	0	8.24641	8.24641
197	1	0	1	1	2	3	0	0	0	0	0	1	1	1	0	9.62628	9.62628
122	1	0	1	1	4	3	1	0	0	0	1	0	1	0	0	12.1561	12.1561
209	1	1	1	1	4	3	1	0	0	0	1	0	1	0	0	13.8973	13.8973
384	1	0	1	1	4	0	1	0	0	0	0	1	1	0	0	15.1458	15.1458
286	1	0	1	1	4	3	1	0	0	0	1	0	1	0	0	15.4743	15.4743
139	1	0	1	1	4	2	1	0	0	0	1	0	1	0	0	15.8357	15.8357
65	1	0	1	1	4	3	0	0	0	0	1	1	1	0	0	32.9856	32.9856
298	1	0	1	1	3	3	1	0	0	0	0	0	1	0	1	33.2485	33.2485
496	0	0	1	1	2	2	0	0	0	0	1	0	1	1	0	35.1211	35.1211
343	1	0	1	1	3	3	1	0	0	0	0	0	1	0	1	40.6407	40.6407
292	1	1	1	1	2	2	1	0	0	0	1	0	1	0	1	41.8563	41.8563
334	1	1	1	1	3	2	1	0	1	0	1	0	1	0	0	49.7741	49.7741
481	0	0	1	1	4	3	0	0	0	0	0	1	1	0	1	74.9733	74.9733
330	1	0	1	0	4	3	1	0	0	0	1	0	1	0	0	1.05133	1.05133
701	1	1	1	0	1	0	0	0	0	0	1	0	1	0	1	1.08419	1.08419
252	1	0	1	0	4	2	1	0	0	0	1	0	1	1	1	1.18275	1.18275
268	1	0	1	0	3	2	1	0	0	0	1	0	1	0	0	1.41273	1.41273
578	1	0	1	0	3	2	1	0	0	0	1	0	1	0	1	1.41273	1.41273
826	1	0	1	0	3	0	0	0	0	0	0	0	1	0	1	1.44559	1.44559
465	1	0	1	0	3	2	0	0	0	0	0	1	1	0	0	1.51129	1.51129
930	1	0	1	0	2	1	1	0	0	0	0	0	1	0	0	1.77413	1.77413
440	0	0	1	0	3	0	0	0	0	0	1	0	1	0	0	1.87269	1.87269
390	1	1	1	0	2	0	1	0	0	0	0	0	1	1	0	2.26694	2.26694
525	0	0	1	0	3	0	0	0	2	0	0	0	1	0	1	2.52977	2.52977
501	0	1	1	0	1	0	0	0	2	0	0	0	1	0	0	2.85832	2.85832
241	1	0	1	0	3	0	1	0	2	0	1	0	1	0	0	3.02259	3.02259
813	1	1	0	0	3	2	0	0	2	0	0	0	1	0	1	3.12115	3.12115
1	1	1	1	0	2	0	0	0	2	0	0	0	1	0	0	3.18686	3.18686
243	0	0	1	0	4	3	1	0	2	0	1	0	1	0	0	3.28542	3.28542
488	0	0	1	0	4	3	0	0	2	0	0	0	1	0	0	3.58111	3.58111
645	0	0	1	0	2	2	0	0	2	0	0	0	1	0	0	3.61396	3.61396
507	1	1	1	0	2	0	0	0	2	0	0	0	1	0	1	3.61396	3.61396
401	1	0	1	0	4	0	1	0	2	0	0	0	1	0	0	3.67967	3.67967
747	1	1	1	0	2	3	0	0	2	0	1	0	1	0	0	3.77823	3.77823
84	1	0	1	0	2	2	1	0	2	0	1	0	1	0	0	3.81109	3.81109
755	1	0	1	0	4	3	0	0	2	0	0	0	1	0	0	3.90965	3.90965
82	1	1	1	0	4	2	1	0	2	0	0	0	1	0	1	3.94251	3.94251
75	1	1	1	0	2	0	0	0	2	0	0	0	1	0	0	4.17248	4.17248
310	1	1	0	0	2	0	1	0	2	0	1	0	1	0	0	4.27105	4.27105
311	1	1	1	0	2	0	1	0	2	0	0	0	1	0	1	4.3039	4.3039
655	0	0	1	0	4	3	0	0	2	0	0	0	1	0	0	4.79671	4.79671
881	1	0	1	0	3	0	0	0	0	0	1	0	1	0	1	4.86242	4.86242
431	1	1	0	0	4	2	0	0	0	0	1	0	1	0	0	4.89528	4.89528
749	1	0	1	0	4	3	0	0	0	0	0	0	1	0	0	4.92813	4.92813
198	1	0	1	0	4	2	0	0	0	0	0	0	1	0	1	4.96099	4.96099
326	1	1	1	0	2	1	1	0	0	0	0	0	1	0	1	5.12526	5.12526
362	1	1	1	0	2	0	1	0	0	0	1	0	1	1	0	5.15811	5.15811
145	1	0	1	0	4	2	1	0	0	0	0	0	1	0	1	5.61807	5.61807
638	1	0	0	0	4	3	0	0	0	0	1	0	1	0	1	5.84805	5.84805
300	1	0	1	0	1	3	1	0	1	0	0	0	1	0	1	6.04517	6.04517
16	1	0	1	0	4	3	0	0	0	0	0	0	1	0	0	6.30801	6.30801
362	1	0	1	0	3	2	1	0	0	0	1	0	1	1	1	6.76797	6.76797
677	0	0	0	0	4	0	0	0	0	0	0	0	1	0	0	6.86653	6.86653
826	0	1	0	0	1	0	0	0	0	0	0	0	1	0	1	6.89938	6.89938
349	1	1	0	0	2	0	1	0	0	0	1	0	1	0	1	7.12936	7.12936
561	0	0	1	0	4	2	0	0	0	0	0	0	1	0	0	7.29363	7.29363
30	1	0	1	0	3	2	1	0	0	0	0	0	1	0	0	7.3922	7.3922
603	1	0	1	0	2	3	0	0	0	0	0	0	1	0	1	7.52361	7.52361
150	1	1	1	0	2	0	1	0	0	0	0	0	1	0	0	7.78645	7.78645
137	0	0	1	0	4	3	1	0	0	0	1	0	1	0	1	7.88501	7.88501
270	1	1	1	0	3	1	1	0	0	0	0	0	1	0	0	8.57495	8.57495
614	0	0	1	0	4	2	0	0	0	0	0	0	1	0	0	9.16632	9.16632
101	1	0	1	0	3	0	0	0	0	0	0	1	1	0	0	9.19918	9.19918
1040	1	1	0	0	3	1	0	0	0	0	0	0	1	0	0	9.92197	9.92197
496	1	1	1	0	2	0	1	0	0	0	1	0	1	0	0	10.3162	10.3162
664	0	0	0	0	2	2	0	0	0	0	0	0	1	0	1	10.6448	10.6448
792	1	0	1	0	4	0	1	0	0	0	0	0	1	0	1	11.039	11.039
14	0	1	1	0	2	1	0	0	0	0	1	0	1	0	0	11.499	11.499
593	1	1	0	0	1	2	0	0	0	0	0	0	1	0	1	11.6961	11.6961
377	1	0	1	0	2	2	1	0	0	0	0	0	1	0	0	11.8275	11.8275
41	1	0	1	0	3	3	0	0	0	0	1	0	1	0	0	13.6345	13.6345
671	1	0	0	0	4	3	0	0	0	0	0	0	1	0	0	14.2587	14.2587
276	1	0	1	0	3	3	1	0	0	0	0	0	1	1	0	15.1129	15.1129
1035	0	1	1	0	4	3	0	0	0	0	0	0	1	0	0	15.5729	15.5729
636	0	0	1	0	4	3	0	0	0	0	1	0	1	0	0	15.8686	15.8686
321	0	1	0	0	2	0	1	0	0	0	0	0	1	0	0	16.1314	16.1314
801	1	0	1	0	3	3	1	0	0	0	0	0	1	0	1	16.8871	16.8871
551	1	1	0	0	1	2	0	0	0	0	0	0	1	0	1	17.8398	17.8398
260	1	0	1	0	4	0	1	0	0	0	1	0	1	0	0	19.0226	19.0226
692	0	0	1	0	1	0	0	0	0	0	0	0	1	0	0	19.4497	19.4497
540	1	1	1	0	2	0	1	0	0	0	0	1	1	0	0	20.4025	20.4025
667	1	0	1	0	2	3	0	0	0	0	0	0	1	0	1	21.1581	21.1581
460	0	0	1	0	4	0	0	0	0	0	0	0	1	0	0	21.9466	21.9466
702	0	1	1	0	2	1	0	0	0	0	0	0	1	0	0	23.655	23.655
296	1	1	1	0	3	1	1	0	0	0	0	0	1	0	0	24.8378	24.8378
262	1	1	1	0	2	0	1	0	2	0	0	1	1	0	0	27.039	27.039
224	1	1	1	0	2	0	1	0	2	0	0	0	1	0	0	28.1561	28.1561
729	1	0	1	0	1	0	0	0	2	0	0	0	1	1	0	29.2074	29.2074
359	1	0	1	0	4	1	1	0	2	0	1	0	1	0	0	29.963	29.963
284	1	1	1	0	1	0	1	0	2	0	0	0	1	0	1	34.7269	34.7269
725	1	1	1	0	2	0	0	0	2	0	0	0	1	0	1	35.4168	35.4168
522	1	1	1	0	1	0	1	0	2	0	0	0	1	0	1	35.9097	35.9097
662	1	1	1	0	3	0	0	0	2	0	0	1	1	0	0	36.501	36.501
297	1	0	1	0	4	0	1	0	2	0	0	0	1	0	1	37.0595	37.0595
568	1	1	1	0	2	0	0	0	2	0	0	0	1	0	0	39.0308	39.0308
710	1	1	0	0	1	1	0	0	2	0	0	0	1	0	1	39.5893	39.5893
581	1	1	1	0	3	0	0	0	2	0	0	0	1	0	0	43.1704	43.1704
548	1	1	1	0	2	0	1	0	2	0	0	0	1	0	0	49.7741	49.7741
576	0	1	1	0	2	0	0	0	2	0	0	1	1	0	0	51.8768	51.8768
711	1	1	1	0	1	0	0	0	2	0	1	0	1	0	0	54.8337	54.8337
415	1	0	1	0	4	3	0	0	2	0	1	0	1	0	0	55.3922	55.3922
668	0	0	1	0	3	2	0	0	0	0	0	0	1	1	1	62.0945	62.0945
383	1	0	1	0	1	2	0	0	0	0	0	0	1	0	1	63.9014	63.9014
593	1	1	1	0	1	0	0	0	0	0	0	0	1	0	0	66.2669	66.2669
218	0	1	0	0	1	0	0	0	0	0	1	0	1	0	1	75.5318	75.5318
457	1	1	1	0	1	2	0	0	0	0	0	0	1	0	0	77.9959	77.9959
434	1	1	1	0	2	1	0	0	0	0	0	0	1	0	0	79.3429	79.3429
140	1	0	1	1	2	3	0	1	0	1	0	0	0	1	0	14.2259	6.27515
103	1	0	1	1	2	3	1	1	0	0	1	1	0	0	1	2.95688	2.95688
427	0	1	1	1	3	2	0	1	0	0	0	0	0	0	1	11.4333	11.4333
244	1	0	1	1	4	2	1	1	0	0	0	0	0	0	0	14.7187	0.952772
47	0	0	1	1	3	0	0	1	0	0	1	0	0	0	0	14.5544	0.985626
856	1	0	1	1	3	3	0	1	0	0	0	0	0	0	0	1.01848	1.01848
328	1	1	1	0	2	2	1	1	0	0	1	1	0	0	0	4.43532	1.08419
640	1	0	1	1	2	3	0	1	0	0	0	0	0	0	0	2.33265	1.1499
173	0	1	1	1	3	2	0	1	0	0	0	0	0	0	1	73.0021	1.1499
957	0	0	1	0	3	2	0	1	1	0	0	0	0	0	1	2.46407	1.18275
372	1	1	1	1	2	2	1	1	0	0	0	0	0	0	1	29.0431	1.21561
357	1	0	1	1	4	2	1	1	0	0	1	0	0	0	1	2.66119	1.24846
306	1	0	1	1	4	1	0	1	0	0	0	0	0	0	0	2.79261	1.31417
276	0	1	1	1	3	1	0	1	0	1	0	0	0	0	1	7.22793	1.31417
822	1	0	1	1	3	2	0	1	1	0	1	0	0	0	1	1.60986	1.60986
616	0	0	1	1	3	2	0	1	0	0	1	1	0	0	0	1.60986	1.60986
188	1	0	1	0	3	2	0	1	0	0	1	0	0	0	1	3.38398	1.64271
320	1	0	1	1	4	3	1	1	0	0	0	0	0	0	0	3.44969	1.67556
977	0	0	1	0	2	3	1	1	0	1	0	0	0	0	1	3.54825	1.70842
431	0	0	1	1	2	3	0	1	1	0	1	0	0	0	1	1.83984	1.83984
990	1	0	1	1	4	3	0	1	1	0	1	0	0	0	0	3.81109	1.87269
610	1	0	1	0	3	0	1	1	0	0	1	1	0	0	1	1.87269	1.87269
27	1	1	1	1	2	1	0	1	0	0	0	0	0	0	0	1.9384	1.9384
842	0	0	1	1	4	2	0	1	0	0	0	0	0	0	0	4.00821	1.9384
847	1	0	1	0	4	2	1	1	0	0	0	0	0	0	1	4.00821	1.9384
371	1	0	1	1	2	2	0	1	0	0	0	0	0	0	1	1.97125	1.97125
941	1	0	1	0	3	2	1	1	0	0	1	0	0	0	0	4.10678	2.00411
590	1	0	1	1	4	3	0	1	1	0	0	0	0	0	0	2.03696	2.03696
367	1	0	1	1	2	3	1	1	0	0	1	0	0	0	0	2.10267	2.10267
754	1	1	1	1	4	0	0	1	0	1	0	0	0	0	1	4.33676	2.13552
226	1	0	1	1	2	2	0	1	0	0	1	0	0	0	1	4.33676	2.13552
440	1	0	1	0	4	2	0	1	0	0	0	0	0	0	0	4.43532	2.13552
970	1	0	1	1	4	3	0	1	0	0	0	0	0	0	0	4.46817	2.20123
649	1	0	1	1	4	0	0	1	0	0	0	0	0	0	0	4.50103	2.23409
748	1	0	1	1	4	2	0	1	1	0	0	0	0	0	0	4.6653	2.29979
612	0	0	1	1	1	0	0	1	0	0	1	1	0	0	0	4.6653	2.29979
486	1	0	1	0	3	2	0	1	0	1	1	0	0	1	1	2.33265	2.33265
564	1	0	1	1	4	2	0	1	0	0	0	0	0	0	1	4.82957	2.33265
230	1	1	1	1	2	0	1	1	0	0	0	0	0	0	0	14.193	2.3655
749	1	0	1	0	3	2	0	1	0	0	0	0	0	0	1	4.92813	2.39836
77	1	0	1	1	3	2	1	1	1	0	0	1	0	0	0	2.46407	2.46407
876	0	0	1	1	2	3	0	1	0	0	1	0	0	1	0	5.05955	2.46407
1004	1	0	1	0	3	3	0	1	0	1	0	0	0	0	1	5.15811	2.52977
893	0	0	1	1	3	2	0	1	0	0	0	0	0	0	1	5.19097	2.52977
638	0	1	1	1	3	2	1	1	0	0	0	0	0	0	0	5.22382	2.56263
338	0	1	1	0	1	2	0	1	0	0	0	0	0	0	0	5.25667	2.56263
777	1	0	1	1	2	2	0	1	0	0	1	0	0	0	1	2.59548	2.59548
678	0	0	1	1	2	3	1	1	0	1	0	0	0	1	1	2.62834	2.62834
420	1	0	1	0	4	3	0	1	0	0	1	0	0	0	0	5.38809	2.62834
350	0	1	1	1	4	3	1	1	1	1	0	0	0	0	1	5.38809	2.66119
358	1	0	1	1	4	2	1	1	0	1	1	0	0	0	1	2.66119	2.66119
255	1	0	1	1	2	2	1	1	0	0	1	1	0	0	1	2.69405	2.69405
629	1	0	1	0	2	3	0	1	1	0	0	0	0	0	1	2.75975	2.75975
808	1	0	1	1	4	2	0	1	0	0	1	0	0	0	0	5.58522	2.75975
880	1	0	1	1	3	0	0	1	0	0	0	0	0	0	1	5.61807	2.75975
879	1	0	1	0	4	2	0	1	0	0	0	0	0	0	0	5.71663	2.82546
1022	1	0	1	1	4	2	1	1	0	0	0	0	0	0	1	5.97947	2.92402
282	0	0	1	1	4	2	0	1	0	0	0	0	0	0	1	5.94661	2.95688
444	1	0	1	1	4	2	0	1	0	0	1	0	0	0	1	6.80082	2.95688
142	1	1	0	1	3	2	1	1	1	0	0	0	0	0	0	2.98973	2.98973
685	1	0	1	0	2	2	0	1	0	0	0	0	0	0	0	2.98973	2.98973
978	1	0	1	1	3	2	0	1	0	1	0	0	0	1	0	6.17659	3.05544
537	0	0	1	1	1	0	0	1	0	0	0	0	0	0	0	55.4908	3.05544
309	0	0	1	0	4	2	0	1	0	0	0	1	0	0	1	6.37372	3.12115
767	1	0	1	1	4	2	0	1	0	0	0	0	0	0	0	3.41684	3.154
219	0	0	1	1	2	3	0	1	0	0	1	0	0	0	1	6.53799	3.21971
356	1	0	1	1	4	3	1	1	0	0	0	0	0	0	0	6.63655	3.25257
630	1	0	1	0	3	2	1	1	0	0	0	0	0	0	1	6.6694	3.28542
952	1	0	1	1	3	2	0	1	0	0	1	0	0	0	1	6.83368	3.35113
637	1	0	1	1	2	1	0	1	0	0	0	0	0	0	1	6.86653	3.38398
808	1	0	1	1	4	3	0	1	0	0	0	0	0	0	1	3.5154	3.5154
730	1	0	1	1	4	3	0	1	0	0	0	0	0	0	0	7.12936	3.5154
409	1	0	1	1	4	2	0	1	0	1	1	0	0	1	1	7.19507	3.5154
864	0	0	1	0	3	0	0	1	0	0	0	0	0	0	0	7.22793	3.54825
679	0	0	1	1	3	3	1	1	0	0	0	0	0	0	1	7.19507	3.58111
213	1	1	1	1	2	0	1	1	0	0	0	0	0	0	0	3.61396	3.61396
910	1	0	1	1	4	2	0	1	0	0	0	0	0	1	1	7.29363	3.61396
721	1	1	0	1	2	3	0	1	1	0	1	0	0	0	1	7.58932	3.71253
737	1	0	1	0	2	3	0	1	0	1	1	0	0	1	1	7.55647	3.71253
968	1	0	1	1	4	2	0	1	0	0	0	0	0	0	1	7.58932	3.71253
619	0	0	1	1	2	2	1	1	0	0	0	0	0	1	0	4.00821	3.77823
991	1	0	1	1	4	2	1	1	0	0	0	0	0	0	0	7.75359	3.84394
354	1	0	1	1	3	2	0	1	0	0	1	1	0	0	0	7.78645	3.8768
815	1	0	1	1	3	2	1	1	0	0	1	0	0	0	0	8.01643	3.97536
846	1	0	0	1	4	3	0	1	0	0	0	0	0	0	1	4.13963	4.13963
148	1	0	1	1	3	3	1	1	0	0	0	0	0	1	0	10.4148	4.13963
59	1	1	1	0	2	2	0	1	0	0	0	0	0	0	1	5.42094	4.17248
73	1	0	1	1	4	3	1	1	0	0	0	0	0	0	0	4.3039	4.3039
1021	1	0	1	1	4	3	0	1	0	0	0	0	0	0	1	8.83778	4.33676
696	0	0	1	0	4	3	0	1	0	0	0	0	0	0	1	8.87064	4.36961
129	1	0	1	1	4	2	0	1	1	0	1	0	0	0	1	4.50103	4.50103
738	0	1	1	1	2	2	1	1	0	0	0	0	0	0	0	4.63244	4.50103
519	0	0	1	1	4	1	0	1	0	0	0	0	0	0	1	8.14784	4.53388
776	1	1	1	1	2	0	0	1	0	0	0	0	0	0	1	9.13347	4.53388
580	1	0	1	1	4	3	1	1	0	0	0	0	0	0	0	9.29774	4.59959
417	0	0	1	1	3	3	1	1	0	0	0	0	0	0	1	4.6653	4.6653
231	1	1	1	0	3	0	1	1	0	1	0	0	0	0	0	8.11499	4.6653
820	1	0	1	1	4	3	0	1	0	0	0	0	0	0	1	4.73101	4.73101
269	1	0	1	1	2	2	1	1	1	0	0	0	0	0	1	4.82957	4.82957
570	1	0	1	1	4	0	1	1	0	1	0	0	0	1	0	5.19097	4.86242
617	0	0	1	1	3	2	0	1	0	0	0	0	0	0	1	9.85626	4.89528
959	1	0	1	0	3	3	0	1	0	0	0	0	0	0	0	9.95483	4.89528
687	0	0	1	1	4	3	0	1	0	0	0	0	0	0	1	5.05955	5.05955
671	0	0	1	1	4	3	0	1	0	0	0	0	0	0	1	10.2177	5.05955
198	1	0	1	0	4	2	0	1	0	0	0	0	0	0	1	10.2505	5.0924
536	1	0	1	1	3	2	0	1	0	0	1	1	0	0	0	10.3819	5.12526
895	0	0	1	1	1	2	1	1	0	1	0	0	0	1	0	10.3819	5.15811
935	0	0	1	1	4	2	0	1	0	0	0	0	0	0	0	10.4805	5.19097
724	1	0	1	1	3	2	0	1	0	0	0	0	0	0	0	10.5791	5.22382
83	1	0	1	1	2	3	0	1	0	0	0	0	0	0	0	5.25667	5.25667
278	1	0	1	1	4	2	0	1	0	0	0	0	0	0	1	10.6119	5.25667
423	1	1	1	1	2	2	0	1	0	0	0	0	0	0	0	8.93634	5.25667
318	1	0	1	1	2	2	1	1	1	0	0	0	0	0	0	10.7433	5.28953
963	1	0	1	0	4	2	0	1	0	1	0	0	0	1	1	10.7433	5.32238
227	0	0	1	1	4	2	0	1	0	0	0	0	0	1	0	10.809	5.38809
195	1	0	1	1	4	2	0	1	0	1	0	0	0	0	1	5.42094	5.42094
971	1	1	1	1	4	2	0	1	1	0	0	0	0	0	1	10.9733	5.4538
924	0	0	1	1	2	2	1	1	0	0	0	0	0	0	0	10.9733	5.4538
858	1	0	1	1	3	3	0	1	0	0	0	0	0	0	1	11.039	5.4538
960	0	0	1	1	2	2	0	1	0	0	0	1	0	0	0	11.1704	5.55236
1008	0	0	1	0	4	2	1	1	0	1	1	0	0	0	1	11.1704	5.55236
327	1	1	1	1	4	3	0	1	1	0	0	0	0	0	0	11.3347	5.58522
359	0	0	1	1	2	2	1	1	0	0	0	0	0	0	1	11.3347	5.61807
599	1	0	1	1	4	2	1	1	0	0	0	0	0	0	0	11.4004	5.61807
535	0	0	1	1	2	1	1	1	1	0	0	0	0	0	0	11.3676	5.65092
238	1	0	1	1	3	0	0	1	1	0	0	0	0	0	1	26.6776	5.71663
183	1	0	1	1	3	2	0	1	0	0	0	0	0	0	1	11.6632	5.78234
668	0	0	1	1	3	3	0	1	0	0	0	0	0	0	1	11.7947	5.84805
490	0	0	1	1	2	2	0	1	1	0	0	0	0	0	0	8.73922	5.84805
327	1	0	1	1	2	2	1	1	1	0	0	0	0	0	1	6.07803	6.07803
108	1	0	1	1	2	3	1	1	0	1	1	0	0	0	1	6.14374	6.14374
871	1	0	1	1	3	3	0	1	0	0	0	0	0	1	0	12.4846	6.20945
821	1	0	1	1	1	0	0	1	0	1	0	0	0	0	1	13.0103	6.47228
872	1	0	1	1	4	3	0	1	0	0	0	0	0	0	0	13.3388	6.6037
571	1	0	1	1	2	2	0	1	0	0	0	0	0	0	0	7.58932	6.63655
61	1	0	1	1	3	3	0	1	0	0	0	0	0	0	0	6.70226	6.70226
648	1	1	1	1	4	2	0	1	0	1	0	0	0	1	0	6.83368	6.83368
184	1	0	1	1	4	3	1	1	1	0	0	0	0	0	0	6.89938	6.89938
688	1	0	1	1	4	3	1	1	1	0	0	0	0	0	1	13.8645	6.89938
176	1	0	1	1	2	3	1	1	0	0	0	0	0	0	1	16.3285	6.99795
131	0	0	1	1	2	3	0	1	1	0	0	0	0	0	0	7.12936	7.12936
186	1	0	1	1	3	2	0	1	0	0	0	0	0	0	0	14.4559	7.19507
221	1	0	1	1	3	2	1	1	0	1	1	1	0	1	1	14.5873	7.22793
363	1	0	1	1	4	2	0	1	0	0	0	0	0	0	1	11.2361	7.32649
291	1	0	1	1	2	2	1	1	0	0	1	0	0	0	0	7.3922	7.3922
769	1	0	1	1	2	2	0	1	0	0	0	0	0	0	1	7.58932	7.58932
162	1	0	1	1	4	2	1	1	0	0	0	0	0	0	0	16.8542	7.8193
339	1	0	1	1	4	2	0	1	0	0	0	0	0	0	0	16.0329	7.98357
518	1	0	1	1	3	2	0	1	0	1	0	0	0	1	1	16.1314	8.01643
539	1	0	1	1	3	2	1	1	0	0	0	0	0	0	0	16.4271	8.14784
594	1	0	1	1	4	2	1	1	0	0	0	0	0	0	1	8.47639	8.24641
806	1	0	1	1	4	2	0	1	1	0	0	0	0	0	0	16.9199	8.41068
195	1	0	1	1	2	3	0	1	0	0	0	0	0	0	1	8.54209	8.54209
194	1	0	1	1	4	3	1	1	0	0	0	0	0	0	0	8.57495	8.57495
644	1	0	1	1	3	2	1	1	0	0	1	0	0	0	1	17.347	8.64066
790	1	0	1	1	4	3	0	1	0	0	0	0	0	0	1	8.77207	8.77207
211	1	0	1	0	2	0	0	1	0	0	1	1	0	0	1	10.8747	9.10062
182	1	0	1	1	1	2	0	1	0	0	0	0	0	0	1	9.13347	9.13347
170	1	0	1	1	2	2	1	1	0	0	0	0	0	0	0	9.19918	9.19918
656	0	0	1	1	4	2	0	1	0	0	0	0	0	0	1	19.0226	9.46201
200	1	0	1	1	2	0	0	1	0	0	0	0	0	0	1	19.0883	9.49487
116	1	0	1	1	3	3	1	1	1	0	0	0	0	0	0	14.0616	9.56057
415	0	0	1	1	3	2	1	1	0	0	0	0	0	0	0	9.62628	9.62628
392	1	0	1	1	2	0	0	1	0	0	0	0	0	0	0	19.6797	9.82341
280	1	0	1	1	4	3	1	1	0	1	1	1	0	0	1	10.1848	10.1848
740	0	0	1	0	3	2	0	1	0	0	1	0	0	0	0	20.5339	10.1848
192	1	0	1	1	1	3	0	1	0	0	0	0	0	0	0	15.1786	10.1848
829	1	1	1	1	2	1	0	1	0	0	1	0	0	0	1	15.3101	10.4476
223	0	0	1	1	4	2	0	1	0	1	0	0	0	1	0	16.3943	10.5133
193	0	0	1	1	3	3	1	1	0	0	1	0	0	0	0	17.8727	10.5791
325	1	0	1	0	2	2	0	1	0	0	0	0	0	0	1	22.6037	10.6776
203	1	0	1	1	4	2	0	1	0	0	0	0	0	0	1	21.8152	10.8747
846	1	0	1	1	2	2	0	1	0	0	0	0	0	0	1	22.1766	11.039
704	1	1	1	1	2	2	0	1	0	0	0	0	0	0	0	81.7741	11.039
651	1	0	1	1	4	2	0	1	0	0	0	0	0	0	0	22.9322	11.4004
164	0	0	1	1	4	2	1	1	0	0	0	1	0	0	0	69.7823	11.6632
127	1	0	1	0	2	3	1	1	1	0	1	0	0	0	0	11.6961	11.6961
889	0	1	1	1	2	3	1	1	0	1	0	0	0	1	1	23.4908	11.6961
752	1	0	1	1	4	2	0	1	0	1	1	0	0	0	0	24.345	12.1232
686	1	0	1	1	2	2	0	1	0	0	1	0	0	0	0	12.1889	12.1889
149	1	0	1	1	2	2	0	1	0	0	0	0	0	0	1	12.2875	12.2875
850	1	0	1	1	3	3	0	1	0	0	0	0	0	0	0	12.4189	12.4189
188	1	0	1	1	4	3	1	1	0	0	0	0	0	0	1	13.0103	13.0103
120	0	0	1	0	2	2	1	1	0	0	0	0	0	0	1	14.8501	13.1417
351	1	0	1	1	3	1	1	1	0	0	0	0	0	0	0	20.5667	13.2402
399	1	1	1	1	3	2	0	1	0	0	0	0	0	0	0	14.2587	13.306
682	1	0	1	1	2	3	0	1	0	0	1	0	0	0	1	28.0575	13.963
322	1	0	1	1	4	3	1	1	0	0	0	0	0	0	0	14.0287	14.0287
364	1	0	1	1	4	2	1	1	0	0	0	0	0	0	0	18.3655	14.0616
425	1	0	1	1	4	3	0	1	0	1	0	0	0	1	0	14.2259	14.2259
428	1	0	1	1	1	3	0	1	0	0	0	0	0	0	0	21.0595	14.3244
430	0	1	1	1	2	2	1	1	0	0	1	1	0	0	1	16.5914	14.653
259	1	1	1	1	2	3	0	1	0	0	0	0	0	0	1	15.0144	15.0144
634	1	0	1	1	3	3	0	1	0	0	0	0	0	0	0	15.54	15.54
627	1	0	1	1	3	2	0	1	0	1	0	0	0	1	0	17.2156	17.2156
813	0	0	1	1	1	2	0	1	0	0	0	0	0	0	0	17.5441	17.5441
381	1	0	1	1	2	2	0	1	0	1	0	0	0	0	1	35.384	17.6427
319	1	0	1	1	2	2	1	1	0	0	0	1	0	0	1	18.7598	17.9384
212	0	1	1	1	4	0	0	1	0	0	0	0	0	0	0	32.46	19.0554
429	0	0	1	1	4	2	0	1	0	0	1	0	0	0	0	33.7741	19.0554
125	1	0	1	1	1	2	1	1	0	0	0	0	0	0	0	19.3183	19.3183
643	0	0	1	0	4	3	0	1	0	0	0	1	0	0	0	41.3306	20.5996
868	0	0	1	1	4	3	0	1	0	0	0	0	0	0	1	38.6037	20.7967
201	1	1	1	1	2	1	0	1	0	0	1	1	0	0	0	68.2382	20.8296
267	1	0	1	0	4	3	1	1	0	0	0	0	0	0	1	21.7495	21.7495
243	1	0	1	1	4	1	1	1	0	1	1	0	0	0	1	23.7864	22.4723
261	0	0	1	0	3	2	0	1	0	0	1	0	0	0	1	58.8419	22.768
459	0	0	1	1	3	3	0	1	0	0	0	0	0	0	0	22.8994	22.8994
751	0	0	0	1	2	3	0	1	0	0	0	0	0	0	1	23.9179	23.9179
255	1	1	1	1	2	2	0	1	0	0	0	0	0	0	1	27.1704	25.5606
71	1	1	1	1	2	3	0	1	0	1	0	0	0	1	1	27.9589	27.9589
281	0	0	1	1	3	2	1	1	0	0	0	0	0	0	0	29.7988	29.7988
469	1	1	1	0	3	2	0	1	0	1	0	0	0	1	0	40.1807	29.8645
744	1	0	1	1	2	2	0	1	0	0	0	0	0	1	0	31.2772	31.2772
202	0	0	1	1	2	1	0	1	0	0	0	0	0	0	0	32.4928	32.1971
212	1	0	1	0	2	2	1	1	1	0	1	0	0	0	0	33.2485	33.2485
733	1	0	1	1	2	1	0	1	0	0	0	0	0	0	0	34.3984	34.3984
330	1	0	1	1	2	0	0	1	0	0	0	0	0	0	1	71.0637	35.4825
595	1	0	1	1	4	2	0	1	0	0	0	0	0	0	0	41.2649	37.848
331	0	1	1	1	3	0	1	1	0	0	0	0	0	0	0	58.9733	42.9733
228	0	1	1	0	4	2	1	1	0	0	0	0	0	0	1	45.8316	44.0246
485	1	0	1	1	4	3	0	1	0	1	0	0	0	0	1	49.9384	49.9384
190	0	0	1	1	2	2	0	1	0	0	0	0	0	0	1	53.9795	50.3655
163	1	0	1	1	2	2	1	1	0	0	0	0	0	0	0	53.4867	53.4867
55	0	1	1	1	1	2	0	1	0	0	0	0	0	0	0	55.9179	55.9179
417	1	1	1	1	3	1	0	1	0	0	0	0	0	0	0	64.1314	63.77
36	0	1	1	1	3	2	0	1	0	0	0	0	0	0	0	76.846	76.846
196	1	0	1	0	3	0	0	1	0	1	1	0	0	1	0	12.1232	12.1232
376	1	0	1	0	4	0	1	1	0	0	1	0	0	0	1	5.4538	5.4538
174	1	0	1	0	4	2	1	1	0	0	0	0	0	0	0	4.13963	4.13963
487	1	0	1	0	2	3	1	1	0	0	1	0	0	0	0	1.01848	1.01848
33	1	0	1	0	3	3	0	1	1	0	0	0	0	0	1	1.05133	1.05133
852	0	0	1	0	4	0	0	1	0	0	0	0	0	0	0	1.08419	1.08419
206	1	1	1	0	4	1	1	1	0	0	0	0	0	0	0	35.3183	1.08419
658	1	1	1	0	1	1	0	1	0	0	0	0	0	0	1	5.84805	1.1499
939	0	0	1	0	3	3	0	1	1	0	0	0	0	0	1	1.18275	1.18275
353	1	0	1	0	2	3	1	1	0	0	0	0	0	0	1	1.18275	1.18275
788	1	0	0	0	4	2	0	1	0	1	0	1	0	0	1	1.21561	1.21561
865	0	0	0	0	4	3	0	1	0	1	0	0	0	0	1	1.24846	1.24846
702	1	0	1	0	4	3	0	1	0	0	1	0	0	0	1	1.28131	1.28131
572	1	0	1	0	4	2	0	1	0	0	1	0	0	0	1	10.9733	1.31417
914	1	0	1	0	3	2	0	1	1	0	1	0	0	0	1	2.82546	1.34702
854	1	0	1	0	2	3	1	1	1	0	0	0	0	0	1	1.41273	1.41273
304	1	0	1	0	4	2	0	1	0	0	0	0	0	0	0	3.12115	1.47844
568	1	0	1	0	3	0	0	1	0	0	0	0	0	0	1	7.88501	1.47844
518	0	0	1	0	2	3	0	1	0	1	0	0	0	1	0	9.13347	1.51129
992	1	0	1	0	3	2	0	1	1	0	0	0	0	0	0	3.28542	1.577
665	1	0	1	0	2	0	1	1	0	0	0	0	0	0	1	7.12936	1.577
271	1	0	1	0	3	2	1	1	0	0	0	0	0	0	0	12.2218	1.577
678	1	0	1	0	2	3	0	1	0	0	1	0	0	0	0	1.60986	1.60986
859	1	0	1	0	4	3	0	1	1	0	0	0	0	0	0	1.64271	1.64271
242	1	0	1	0	2	2	1	1	0	0	1	0	0	0	1	1.64271	1.64271
999	1	0	1	0	4	2	0	1	0	0	0	0	0	0	1	3.41684	1.64271
498	1	0	1	0	3	2	0	1	1	0	0	0	0	0	0	3.48255	1.70842
616	1	0	1	0	4	0	0	1	0	0	0	0	0	0	0	17.347	1.74127
869	1	0	1	0	4	3	0	1	0	1	0	0	0	0	1	1.77413	1.77413
768	1	0	1	0	4	3	0	1	0	0	0	0	0	0	0	5.48665	1.77413
380	1	0	1	0	2	2	1	1	0	0	1	0	0	0	1	1.80698	1.80698
132	1	0	1	0	2	2	0	1	1	0	0	0	0	0	1	1.83984	1.83984
11	1	0	1	0	3	2	0	1	0	0	0	0	0	0	1	1.83984	1.83984
308	0	1	1	0	4	0	0	1	0	0	0	0	0	0	1	1.87269	1.87269
1017	0	0	1	0	2	2	1	1	0	0	1	0	0	0	0	3.84394	1.87269
875	0	0	1	0	4	2	0	1	0	0	0	0	0	0	0	2.03696	2.03696
274	1	0	1	0	2	3	1	1	0	0	1	0	0	0	0	4.13963	2.03696
266	1	0	1	0	2	3	0	1	0	0	1	0	0	0	1	8.77207	2.03696
366	0	0	1	0	3	3	0	1	0	0	0	0	0	0	1	2.06982	2.06982
192	1	0	1	0	2	3	1	1	0	0	0	1	0	0	0	4.40246	2.13552
765	0	0	1	0	3	3	0	1	0	0	0	0	0	0	0	2.16838	2.16838
216	1	0	1	0	4	3	1	1	0	0	0	0	0	0	1	2.20123	2.20123
355	1	0	1	0	2	2	1	1	0	0	0	0	0	0	1	2.20123	2.20123
597	0	0	1	0	4	3	0	1	0	0	0	0	0	0	1	4.56674	2.20123
566	0	0	1	0	4	2	0	1	0	1	0	0	0	1	1	2.23409	2.23409
169	1	1	1	0	2	2	1	1	0	0	0	0	0	0	0	17.577	2.23409
235	0	0	1	0	4	3	0	1	0	1	0	0	0	0	0	4.63244	2.26694
867	1	0	1	0	2	2	0	1	0	0	0	0	0	0	0	2.33265	2.33265
1003	1	0	1	0	4	2	0	1	1	0	0	1	0	0	1	2.39836	2.39836
703	1	0	1	0	4	1	0	1	0	0	1	0	0	0	0	2.46407	2.46407
840	0	0	0	0	4	3	0	1	0	0	1	0	0	0	1	2.49692	2.49692
1036	0	0	1	0	2	2	0	1	0	0	0	0	0	0	0	2.52977	2.52977
688	1	0	1	0	4	1	0	1	0	0	0	0	0	0	0	2.56263	2.56263
47	1	0	1	0	2	2	0	1	1	0	0	0	0	0	0	2.59548	2.59548
866	0	0	1	0	3	2	0	1	0	0	0	0	0	0	0	5.32238	2.59548
368	0	0	1	0	2	3	1	1	0	0	0	1	0	0	1	3.5154	2.59548
752	0	0	1	0	3	2	0	1	0	0	0	0	0	0	0	2.62834	2.62834
648	1	0	1	0	4	3	1	1	0	0	1	0	0	0	1	5.38809	2.62834
475	0	0	1	0	2	2	1	1	0	0	1	0	0	0	0	2.66119	2.66119
398	1	1	1	0	3	2	1	1	1	1	0	0	0	1	1	7.75359	2.66119
191	1	0	0	0	4	3	0	1	1	1	1	0	0	0	1	2.69405	2.69405
181	1	1	1	0	3	2	0	1	0	0	0	0	0	0	0	5.48665	2.69405
700	0	1	1	0	2	1	0	1	0	0	0	1	0	0	1	84.6653	2.69405
665	1	0	0	0	4	3	0	1	0	1	0	0	0	1	0	2.7269	2.7269
690	1	0	1	1	2	3	0	1	0	0	0	0	0	1	1	2.75975	2.75975
784	0	0	1	0	3	2	0	1	0	0	0	0	0	0	1	26.7762	2.75975
680	0	0	1	0	3	2	0	1	1	1	0	0	0	0	1	5.61807	2.79261
880	1	0	1	0	2	3	0	1	1	0	0	1	0	0	1	2.82546	2.82546
233	0	0	1	0	2	3	1	1	1	0	1	0	0	0	0	2.85832	2.85832
897	1	0	1	0	2	0	1	1	0	0	1	0	0	0	1	5.74949	2.85832
46	1	1	1	0	3	1	0	1	1	0	0	1	0	0	0	2.95688	2.95688
640	1	0	1	0	4	3	0	1	0	0	0	0	0	0	1	2.95688	2.95688
701	1	0	1	0	4	3	0	1	0	0	0	0	0	0	0	2.98973	2.98973
73	1	0	1	0	4	3	0	1	0	0	0	0	0	0	1	3.02259	3.02259
984	1	0	1	0	4	2	0	1	0	1	0	0	0	0	0	6.07803	3.02259
406	1	1	1	0	4	2	1	1	0	0	0	0	0	0	1	5.51951	3.02259
696	1	0	0	0	4	2	0	1	0	0	0	0	0	0	0	3.0883	3.0883
1023	1	0	1	0	3	2	1	1	1	0	0	0	0	0	1	3.154	3.154
136	1	0	1	0	2	3	1	1	0	0	0	0	0	0	0	3.154	3.154
395	0	0	1	0	2	3	0	1	1	0	0	0	0	0	1	3.25257	3.25257
905	0	0	1	0	2	2	0	1	0	0	0	0	0	0	0	6.63655	3.25257
801	1	1	1	0	4	2	0	1	0	1	0	0	0	0	1	5.8809	3.25257
233	1	0	1	0	4	3	1	1	1	0	0	0	0	0	1	3.28542	3.28542
751	0	0	1	0	1	0	0	1	0	0	0	0	0	0	1	6.63655	3.28542
580	0	0	1	0	2	2	0	1	0	1	0	1	0	1	1	6.57084	3.31828
245	0	0	1	0	4	3	0	1	0	0	0	0	0	0	0	6.83368	3.35113
1038	1	0	1	0	4	3	0	1	0	0	0	0	0	0	1	6.83368	3.35113
643	0	0	1	0	4	2	0	1	0	0	0	0	0	0	0	16.3285	3.35113
615	0	1	1	0	2	1	0	1	0	0	0	0	0	0	0	3.41684	3.41684
105	1	0	1	0	3	2	0	1	0	1	1	0	0	1	0	4.46817	3.5154
660	0	0	1	0	2	0	0	1	0	0	0	0	0	0	0	3.58111	3.58111
966	1	0	1	0	4	2	1	1	0	1	1	0	0	0	0	7.22793	3.58111
635	0	0	1	0	4	2	0	1	0	1	1	0	0	0	1	7.32649	3.58111
745	1	0	1	0	4	2	1	1	0	0	1	0	0	0	1	7.45791	3.64682
215	1	1	1	0	4	1	1	1	1	1	0	0	0	1	0	3.67967	3.67967
791	1	0	1	0	2	3	0	1	0	0	0	0	0	1	0	3.71253	3.71253
335	1	0	1	0	4	3	1	1	1	0	0	0	0	0	1	3.74538	3.74538
820	1	0	1	0	3	2	0	1	0	0	0	0	0	0	0	7.52361	3.74538
847	0	0	1	0	2	2	0	1	1	0	0	0	0	0	0	3.81109	3.81109
353	0	0	1	0	1	2	1	1	0	0	0	0	0	0	0	7.78645	3.81109
774	0	0	1	0	2	3	0	1	0	1	1	0	0	0	1	3.84394	3.84394
437	1	1	1	0	4	3	0	1	1	0	0	1	0	0	0	3.8768	3.8768
384	0	1	1	0	4	2	1	1	0	0	0	0	0	0	1	3.90965	3.90965
1014	1	0	1	0	3	2	0	1	0	1	1	0	0	1	1	7.85216	3.90965
748	1	0	1	0	3	3	0	1	0	0	0	0	0	0	0	4.00821	4.00821
799	1	0	0	0	2	2	0	1	0	0	0	0	0	0	1	4.04107	4.04107
277	1	0	1	0	3	3	1	1	1	0	0	0	0	0	1	4.07392	4.07392
805	0	0	1	0	4	3	0	1	0	0	0	0	0	1	0	4.07392	4.07392
622	1	0	1	0	4	2	0	1	1	1	0	0	0	0	1	4.10678	4.10678
781	1	0	1	0	4	2	1	1	1	0	0	0	0	0	0	8.37782	4.10678
819	1	0	1	0	4	3	0	1	1	0	0	0	0	0	1	4.17248	4.17248
461	1	0	1	0	2	0	0	1	0	0	1	1	0	0	0	8.50924	4.20534
427	1	1	1	0	2	0	0	1	0	0	0	0	0	0	1	8.67351	4.23819
787	1	0	1	0	4	2	0	1	0	0	0	0	0	0	1	8.67351	4.27105
874	0	0	1	0	4	3	0	1	0	0	1	0	0	0	0	4.33676	4.33676
901	0	0	1	0	3	2	0	1	0	0	0	0	0	0	0	8.83778	4.40246
532	1	0	1	0	4	3	0	1	0	0	1	0	0	1	1	9.23203	4.43532
35	0	1	1	0	2	2	0	1	1	1	1	1	0	0	0	9.3306	4.43532
693	1	0	1	0	4	2	0	1	0	0	0	0	0	0	0	4.53388	4.53388
869	1	0	1	0	2	2	0	1	0	0	1	0	0	0	0	9.19918	4.53388
792	1	0	0	0	4	3	0	1	0	0	0	0	0	0	1	4.59959	4.59959
49	1	0	1	0	2	0	0	1	1	0	0	0	0	0	1	4.63244	4.63244
872	1	0	1	0	4	3	0	1	0	0	0	0	0	0	1	4.63244	4.63244
814	1	0	1	0	2	2	0	1	0	0	1	0	0	0	0	9.3306	4.63244
421	0	0	1	0	2	2	0	1	1	0	0	0	0	0	1	9.3963	4.6653
709	1	0	1	0	4	2	1	1	0	0	0	0	0	0	0	9.56057	4.69815
769	0	0	1	0	4	2	0	1	0	0	0	0	0	0	0	9.49487	4.73101
848	1	0	1	0	3	2	0	1	0	0	1	1	0	0	0	9.49487	4.73101
520	1	1	1	0	2	1	0	1	0	0	0	0	0	0	1	27.7947	4.82957
361	1	0	1	0	4	3	0	1	0	0	0	0	0	0	1	9.85626	4.86242
460	1	0	1	0	3	2	0	1	1	0	0	0	0	0	1	4.92813	4.92813
753	0	0	1	0	3	3	0	1	0	0	0	0	0	0	0	4.92813	4.92813
1013	1	0	1	0	2	0	0	1	0	0	0	0	0	0	1	10.152	4.99384
973	1	1	1	0	3	2	0	1	0	0	0	0	0	0	1	10.2177	5.0924
499	1	0	1	0	4	3	0	1	1	0	0	0	0	0	1	9.10062	5.12526
109	1	1	1	0	2	2	1	1	1	0	0	0	0	0	0	5.15811	5.15811
1020	0	0	1	0	2	2	0	1	0	0	1	0	0	0	1	10.3819	5.15811
949	1	0	1	0	3	2	0	1	0	0	0	0	0	0	0	10.4476	5.15811
851	1	0	1	0	3	2	1	1	0	0	0	0	0	0	0	10.7762	5.32238
152	0	0	1	0	1	3	1	1	0	0	1	0	0	0	1	8.41068	5.38809
407	0	0	1	0	3	3	1	1	0	0	0	0	0	0	1	5.42094	5.42094
755	1	0	1	0	2	0	1	1	0	0	1	0	0	0	1	11.0062	5.42094
611	1	0	1	0	2	2	0	1	0	0	1	1	0	0	1	11.039	5.4538
43	0	1	1	0	2	3	0	1	0	0	1	0	0	0	0	5.48665	5.48665
958	1	0	1	0	3	2	0	1	0	0	0	0	0	1	1	11.1047	5.48665
786	1	0	1	0	2	2	0	1	0	1	1	0	0	0	0	5.68378	5.68378
288	1	0	1	0	4	2	1	1	1	0	1	0	0	0	1	5.74949	5.74949
388	1	0	1	0	4	2	1	1	0	1	0	0	0	0	1	5.84805	5.84805
405	0	0	1	0	3	3	0	1	0	0	0	0	0	1	0	11.729	5.84805
270	1	1	1	0	2	3	1	1	0	0	0	0	0	0	0	14.4887	5.84805
647	0	0	1	0	2	3	0	1	1	0	0	0	0	0	0	17.577	5.94661
864	0	0	1	0	3	1	0	1	0	0	0	0	0	0	0	6.01232	6.01232
821	0	0	0	0	2	2	0	1	0	0	0	1	0	0	1	6.01232	6.01232
402	1	0	1	0	4	3	1	1	0	1	0	0	0	0	1	6.01232	6.01232
795	1	0	1	0	4	2	0	1	0	0	0	0	0	0	0	12.1232	6.04517
528	1	0	1	0	4	3	1	1	1	1	0	0	0	1	1	12.5503	6.20945
247	1	1	0	0	4	1	1	1	0	0	0	0	0	0	0	6.37372	6.37372
756	1	0	1	0	1	2	0	1	1	0	0	0	0	0	0	9.85626	6.43943
93	1	0	1	0	4	2	0	1	0	0	0	0	0	1	0	6.50513	6.50513
780	0	0	1	0	4	2	0	1	0	0	0	0	0	0	1	13.076	6.50513
436	1	1	1	0	2	2	1	1	1	0	0	0	0	0	0	27.5647	6.6037
283	1	0	1	0	2	0	0	1	0	0	0	0	0	0	1	6.6037	6.6037
436	1	1	1	0	2	0	0	1	0	1	0	0	0	0	1	6.70226	6.70226
825	1	0	1	0	2	3	0	1	0	0	0	0	0	1	0	6.73511	6.73511
206	1	0	1	0	3	1	0	1	0	0	1	0	0	0	1	13.7002	6.83368
873	1	0	1	0	1	2	0	1	0	1	1	1	0	0	0	6.89938	6.89938
165	1	0	1	0	2	2	1	1	1	0	0	0	0	1	0	7.0308	7.0308
151	1	0	1	0	2	2	1	1	1	0	1	0	0	0	0	7.0308	7.0308
241	1	0	1	0	4	2	0	1	0	0	0	0	0	0	0	14.1602	7.0308
410	1	0	1	0	1	2	0	1	0	0	1	0	0	0	1	14.1602	7.0308
728	1	1	1	0	2	0	0	1	0	0	0	1	0	1	0	15.1129	7.0308
780	1	0	0	0	2	3	0	1	0	0	0	0	0	0	0	7.19507	7.19507
584	0	0	1	0	3	3	0	1	1	0	0	0	0	0	0	7.35934	7.35934
424	1	0	1	0	2	3	0	1	0	1	0	0	0	1	0	29.4702	7.42505
862	1	0	1	0	4	3	0	1	1	0	0	0	0	0	0	7.45791	7.45791
267	1	1	1	0	1	1	1	1	1	0	1	1	0	0	1	7.52361	7.52361
88	0	0	1	0	3	2	0	1	0	0	0	0	0	0	0	7.52361	7.52361
879	0	0	1	0	4	3	0	1	0	0	0	0	0	0	1	7.58932	7.58932
191	1	0	1	0	3	2	1	1	0	0	1	0	0	0	1	15.2772	7.62218
722	0	0	1	0	3	2	0	1	1	0	0	0	0	0	1	7.65503	7.65503
453	0	1	1	0	2	2	0	1	0	1	0	0	0	0	0	7.72074	7.72074
857	0	0	1	0	4	2	0	1	0	0	0	0	0	0	0	7.91786	7.91786
133	1	0	1	0	4	3	0	1	0	0	0	0	0	0	0	8.01643	8.01643
285	0	1	1	0	1	0	0	1	0	0	0	0	0	0	1	73.6263	8.14784
681	1	0	1	0	3	2	0	1	0	0	1	0	0	0	1	16.5257	8.21355
99	0	1	1	0	2	3	0	1	0	0	0	0	0	0	0	16.9199	8.37782
257	1	0	1	0	3	2	0	1	0	0	1	0	0	0	0	16.8871	8.41068
317	1	0	1	0	4	2	0	1	0	0	1	0	0	0	1	17.0842	8.47639
824	1	0	1	0	4	3	0	1	0	0	0	0	0	0	0	8.50924	8.50924
386	1	0	1	0	4	1	1	1	0	0	0	0	0	0	1	23.3922	8.70637
870	1	1	1	0	2	0	0	1	0	0	0	0	0	0	1	11.8932	8.80493
592	1	0	1	0	3	3	1	1	1	0	0	0	0	0	0	18.3326	9.10062
526	1	1	1	0	2	2	0	1	1	0	0	0	0	0	0	9.13347	9.13347
676	0	0	0	0	1	2	0	1	1	0	0	0	0	0	0	18.924	9.42916
680	0	0	1	0	2	2	0	1	1	0	0	0	0	0	1	9.49487	9.49487
74	1	0	1	0	2	3	1	1	0	1	0	0	0	0	1	11.7947	9.69199
396	1	0	1	0	4	2	0	1	1	0	0	0	0	0	0	19.4825	9.72485
699	1	0	1	0	2	2	0	1	0	0	1	0	0	0	1	9.72485	9.72485
882	1	0	1	0	2	0	0	1	0	0	0	1	0	0	0	10.3819	10.3819
793	1	1	1	0	2	0	0	1	0	1	0	0	0	0	0	13.6674	10.3819
430	1	1	1	0	2	1	0	1	0	0	0	0	0	0	0	22.5708	10.3819
196	1	0	1	0	3	2	0	1	0	0	1	0	0	0	0	10.4148	10.4148
484	0	1	0	0	2	0	0	1	1	0	0	0	0	0	1	10.4476	10.4476
705	1	0	1	0	3	2	0	1	1	0	0	0	0	0	1	21.0267	10.4805
345	1	0	1	0	3	2	1	1	0	0	0	0	0	0	1	10.4805	10.4805
248	0	0	1	0	1	3	0	1	0	0	1	0	0	0	0	21.0924	10.4805
75	1	1	1	0	4	3	0	1	1	0	0	0	0	0	0	12.7146	10.5462
365	1	0	1	0	3	3	0	1	0	0	1	0	0	1	1	21.4538	10.6776
602	1	1	1	0	2	1	0	1	0	0	0	0	0	0	0	49.0185	10.7105
691	1	1	1	0	4	2	0	1	0	0	1	0	0	1	0	10.7433	10.7433
866	0	0	0	0	4	2	0	1	0	1	1	0	0	0	0	10.7433	10.7433
58	0	0	1	0	4	3	0	1	0	0	0	0	0	0	0	42.2505	10.7433
528	0	0	0	0	3	3	0	1	0	0	0	0	0	0	1	26.4148	10.9076
166	1	0	1	0	2	3	1	1	0	0	0	0	0	0	1	11.0719	11.0719
54	0	1	1	0	1	2	0	1	1	0	0	0	0	0	0	11.1704	11.1704
736	0	0	1	0	3	2	1	1	1	0	0	0	0	0	0	22.4066	11.1704
452	0	0	1	0	2	2	0	1	0	0	0	0	0	0	0	16.7885	11.4661
92	0	0	1	0	2	2	0	1	0	0	0	1	0	0	1	17.8398	11.499
115	1	0	1	0	4	3	1	1	1	0	1	0	0	0	1	11.5975	11.5975
597	0	0	1	0	4	3	0	1	0	0	0	0	0	0	1	13.7659	11.6304
414	1	1	1	0	3	1	0	1	0	0	0	0	0	0	1	38.7351	11.7947
613	1	1	1	0	3	2	0	1	0	1	1	0	0	1	0	20.6982	11.9261
144	1	0	1	0	2	2	1	1	0	0	0	0	0	0	1	11.9589	11.9589
828	0	0	0	0	2	0	0	1	0	0	1	0	0	0	1	13.7002	12.0575
531	1	1	1	0	2	0	0	1	0	0	1	0	0	0	1	12.0903	12.0903
511	0	0	0	0	4	3	0	1	0	0	0	0	0	0	0	14.1602	12.386
724	0	0	0	0	4	2	0	1	1	0	1	0	0	0	1	12.5175	12.5175
735	0	0	1	0	1	2	0	1	0	0	0	0	0	1	0	12.5175	12.5175
582	1	0	1	0	4	3	0	1	0	0	0	0	0	0	0	12.5175	12.5175
447	1	1	1	0	2	0	0	1	0	0	0	0	0	0	0	48.5257	12.5175
516	1	0	1	0	2	2	0	1	0	0	0	0	0	0	1	25.3306	12.5832
263	1	0	1	0	2	2	1	1	0	1	0	1	0	0	1	12.8789	12.8789
860	0	0	1	0	1	3	0	1	0	1	0	0	0	0	0	12.9446	12.9446
719	1	0	1	0	2	0	1	1	0	0	0	0	0	0	1	13.1417	13.0103
704	1	0	1	0	2	2	1	1	0	0	0	0	0	0	0	13.7659	13.0103
851	0	1	1	0	2	2	0	1	0	1	1	0	0	0	0	22.6366	13.076
695	0	0	1	0	4	3	0	1	0	0	1	0	0	0	0	13.2731	13.2731
674	1	0	1	0	3	0	0	1	1	0	0	0	0	0	0	26.8419	13.3388
289	0	0	1	0	4	2	0	1	0	0	1	0	0	0	1	13.3717	13.3717
227	0	1	0	0	2	2	1	1	0	0	1	0	0	0	1	13.5688	13.5688
760	1	0	0	0	4	2	0	1	0	0	1	0	0	0	1	13.6345	13.6345
408	0	0	1	0	3	3	0	1	0	1	0	0	0	0	1	27.5975	13.7331
571	1	1	1	0	2	2	0	1	0	0	1	0	0	0	1	20.5339	13.8645
782	0	0	1	0	4	2	0	1	0	0	1	0	0	0	1	14.0945	14.0945
50	1	1	1	0	2	0	0	1	1	0	0	0	0	0	1	14.2916	14.2916
471	0	0	1	0	4	2	0	1	1	0	1	0	0	0	0	14.3244	14.3244
738	1	1	1	0	1	3	0	1	0	0	1	1	0	0	0	14.5216	14.3901
377	0	0	1	0	2	3	0	1	0	0	0	0	0	0	1	28.9774	14.423
734	1	0	1	0	4	3	0	1	1	0	0	0	0	0	0	14.6201	14.6201
844	1	0	1	0	2	3	0	1	0	0	0	0	0	0	0	14.6201	14.6201
286	1	0	1	0	4	2	0	1	0	0	0	0	0	0	1	14.7844	14.7844
809	0	0	1	0	4	3	0	1	0	0	1	0	0	0	1	15.0801	15.0801
832	1	0	1	0	4	3	0	1	0	0	1	0	0	0	0	15.2115	15.2115
834	1	0	1	0	4	3	0	1	0	0	0	0	0	0	0	15.2115	15.2115
585	1	1	0	0	2	0	0	1	0	0	0	0	0	0	0	15.4743	15.4743
589	0	1	1	0	2	2	0	1	0	1	0	1	0	0	0	31.1129	15.4743
587	0	0	1	0	4	2	0	1	0	0	0	0	0	0	0	15.6057	15.6057
483	1	0	1	0	3	2	1	1	0	0	1	0	0	0	0	31.3101	15.6057
86	1	0	1	0	4	3	1	1	1	0	1	0	0	0	1	16.2628	16.2628
392	1	0	1	0	4	2	1	1	0	0	0	0	0	0	0	16.2957	16.2957
219	1	1	1	0	3	1	1	1	0	0	1	0	0	0	0	17.9713	16.3943
766	1	0	1	0	4	2	0	1	0	0	0	0	0	0	1	23.8522	16.9528
381	1	0	1	0	2	3	1	1	0	0	1	0	0	0	1	17.0185	17.0185
340	1	0	1	0	4	2	1	1	0	0	0	1	0	0	0	17.577	17.1828
722	0	0	1	0	2	3	0	1	1	0	0	0	0	0	0	17.577	17.577
254	1	0	1	0	4	2	1	1	1	1	1	0	0	0	0	18.0041	18.0041
814	0	0	1	0	2	0	0	1	1	0	0	0	0	0	1	18.0041	18.0041
833	0	0	1	0	4	3	0	1	0	0	0	0	0	0	1	18.037	18.037
731	1	0	1	0	4	0	0	1	0	0	0	0	0	0	1	18.2341	18.2341
135	0	0	1	0	2	3	1	1	0	0	0	0	0	0	0	21.5852	18.5626
686	0	0	1	0	4	0	0	1	0	0	0	0	0	0	1	37.9466	18.924
244	0	0	1	0	4	2	1	1	1	0	1	0	0	0	1	19.3511	19.3511
697	0	0	1	0	2	2	0	1	1	1	0	0	0	0	0	19.7454	19.7454
658	0	0	1	0	4	3	1	1	1	0	1	0	0	0	1	39.9507	19.9425
573	1	1	1	0	2	1	0	1	0	0	0	0	0	0	1	20.1396	20.1396
679	1	0	1	0	4	0	0	1	1	0	1	0	0	0	0	20.4682	20.4682
472	0	0	1	0	4	0	0	1	0	1	0	0	0	0	0	24.3121	20.501
779	1	0	1	0	1	3	0	1	0	1	0	0	0	1	0	20.6324	20.6324
385	1	1	1	0	1	0	1	1	0	0	0	0	0	0	1	20.8624	20.8624
598	1	1	1	0	2	0	0	1	0	0	0	0	0	0	0	42.0862	21.3881
540	1	1	1	0	4	0	0	1	0	0	0	0	0	0	1	29.7002	21.9138
719	0	0	1	0	4	3	0	1	0	0	0	0	0	0	0	22.8008	22.8008
470	1	1	1	0	2	2	0	1	0	1	0	0	0	1	1	38.768	22.8994
742	1	0	1	0	4	3	0	1	0	0	0	0	0	0	1	23.1294	23.1294
346	1	1	1	0	2	2	1	1	0	0	0	0	0	0	0	27.6632	23.1951
445	0	0	1	0	4	2	1	1	0	0	0	0	0	1	1	46.6858	23.2608
684	1	1	1	0	2	2	0	1	0	0	0	0	0	0	0	45.1417	23.3593
588	1	0	1	0	4	2	0	1	0	0	0	0	0	0	0	28.4189	23.5893
495	0	0	1	0	4	2	0	1	0	0	0	0	0	0	0	24.7721	24.5421
265	1	1	1	0	2	0	0	1	1	0	1	0	0	0	1	24.8049	24.8049
493	0	1	0	0	2	0	0	1	1	1	1	0	0	0	1	25.9548	25.9548
451	1	1	1	0	2	0	0	1	0	0	0	0	0	0	0	27.7947	26.152
422	1	1	1	0	2	3	1	1	0	0	1	0	0	0	1	54.4394	27.2033
458	0	0	0	0	3	3	0	1	1	0	0	0	0	0	0	27.499	27.499
209	1	0	0	0	3	3	0	1	0	0	0	0	0	0	1	56.0821	27.9918
706	0	1	1	0	2	0	0	1	0	1	0	0	0	0	1	61.0103	28.2218
480	1	0	1	0	4	0	0	1	0	0	0	0	0	0	0	37.4538	29.3717
631	1	1	1	0	1	1	0	1	0	0	0	0	0	0	1	33.117	30.1602
426	0	0	1	0	4	1	1	1	0	0	1	0	0	0	0	60.7474	30.3244
272	1	0	1	0	4	2	1	1	0	0	0	0	0	0	1	38.8994	30.7187
519	0	0	1	0	4	2	0	1	0	0	0	0	0	0	0	37.0595	31.0144
739	1	0	0	0	3	2	0	1	0	0	0	0	0	0	0	31.54	31.54
413	0	1	1	0	2	1	0	1	0	0	0	0	0	0	0	105.561	31.8357
856	1	0	1	0	4	0	0	1	0	0	0	0	0	0	0	39.7207	32.1643
322	0	0	1	0	3	2	1	1	1	1	0	0	0	0	1	32.9528	32.9528
3	1	1	1	0	4	0	0	1	0	1	0	0	0	0	1	33.347	33.347
342	0	1	1	0	4	2	1	1	0	0	0	0	0	0	0	34.9569	34.9569
720	1	1	1	0	4	2	0	1	0	0	0	0	0	0	1	40.6735	38.8665
544	1	0	1	0	4	3	0	1	0	0	0	1	0	0	1	39.1622	39.1622
32	1	1	1	0	2	2	0	1	0	0	1	0	0	1	0	43.6304	40.0821
716	0	0	1	0	4	3	0	1	1	0	1	0	0	0	0	42.4476	42.4476
510	0	1	1	0	2	1	0	1	0	0	0	0	0	0	0	70.2423	46.1602
474	1	0	1	0	2	3	0	1	0	1	1	0	0	0	1	50.2669	50.2669
514	0	0	1	0	3	1	0	1	0	0	0	0	0	0	1	52.6653	52.6653
408	1	1	1	0	1	0	0	1	0	0	0	0	0	0	0	57.1663	57.1663
466	0	1	1	0	2	2	1	1	1	0	0	0	0	0	1	57.232	57.232
709	1	1	0	0	1	0	0	1	0	0	0	0	0	0	1	57.6591	57.462
454	0	1	0	0	1	0	0	1	0	0	0	0	0	0	0	71.3265	61.9302
60	1	0	1	0	4	2	0	1	0	0	0	0	0	0	1	66.5626	66.5626
307	1	1	1	0	2	0	1	1	0	0	0	1	0	0	0	70.6037	70.6037
707	0	1	1	0	1	0	0	1	0	0	0	0	0	1	0	71.7536	71.7536
70	1	1	1	0	2	0	0	1	0	1	0	0	0	0	0	73.3634	73.3634
332	1	1	1	0	1	2	1	1	0	0	0	0	0	0	1	73.4292	73.4292
329	1	1	1	0	4	0	1	1	0	1	0	0	0	1	1	78.5216	77.8316
877	1	1	1	0	4	1	0	1	0	0	1	0	0	0	0	114.595	99.384
290	1	1	1	1	3	2	1	0	0	0	0	0	0	0	1	1.08419	1.08419
303	1	0	1	1	4	3	1	0	0	0	1	0	0	0	0	1.1499	1.1499
352	1	0	1	1	4	2	1	0	0	1	1	0	0	0	0	1.18275	1.18275
57	1	0	0	1	1	0	0	0	0	0	0	0	0	1	1	1.31417	1.31417
341	1	1	1	1	2	0	0	0	0	1	0	0	0	0	1	1.31417	1.31417
374	0	1	0	1	4	2	1	0	0	0	0	0	0	0	0	1.41273	1.41273
254	1	0	1	1	4	2	0	0	0	0	0	0	0	0	1	1.67556	1.67556
256	1	0	1	1	2	3	1	0	0	0	0	0	0	0	1	1.67556	1.67556
954	0	1	1	1	4	2	0	0	0	0	0	0	0	0	1	1.77413	1.77413
211	1	1	0	1	2	1	1	0	0	0	0	0	0	0	0	1.80698	1.80698
465	1	0	1	1	3	2	1	0	0	0	0	1	0	0	1	1.87269	1.87269
609	1	0	1	1	4	0	0	0	0	0	0	0	0	0	1	1.87269	1.87269
344	0	0	0	1	2	1	1	0	0	0	0	0	0	0	0	1.9384	1.9384
350	0	0	1	1	3	2	1	0	0	1	0	0	0	1	0	2.13552	2.13552
884	1	0	1	1	2	0	0	0	0	1	1	0	0	0	0	2.33265	2.33265
68	1	0	1	1	4	2	0	0	0	0	0	1	0	0	0	2.33265	2.33265
600	1	1	1	1	1	3	0	0	0	0	0	0	0	0	0	2.43121	2.43121
379	0	0	1	1	3	1	1	0	0	0	0	0	0	0	0	2.46407	2.46407
370	0	0	1	1	2	2	0	0	0	0	1	0	0	0	1	2.52977	2.52977
53	1	0	0	1	3	2	0	0	0	0	0	0	0	0	0	2.92402	2.92402
308	0	1	0	1	1	0	1	0	0	0	0	0	0	0	1	2.98973	2.98973
394	1	0	1	1	3	3	1	0	0	0	0	0	0	0	1	3.28542	3.28542
257	1	0	1	1	2	3	1	0	0	1	0	0	0	0	0	3.41684	3.41684
111	1	0	1	1	3	3	1	0	0	0	0	0	0	0	1	3.41684	3.41684
158	0	0	1	1	4	3	0	0	0	0	0	0	0	0	0	3.67967	3.67967
382	1	0	1	1	4	1	0	0	0	0	1	0	0	0	1	3.77823	3.77823
478	0	0	1	1	4	3	0	0	0	0	1	0	0	1	0	3.81109	3.81109
861	1	0	1	1	3	3	0	0	0	0	0	0	0	0	1	3.84394	3.84394
269	1	0	1	1	2	2	1	0	0	0	1	0	0	0	0	3.90965	3.90965
398	0	0	1	1	4	3	0	0	0	0	1	0	0	0	1	4.13963	4.13963
220	1	1	1	1	2	0	1	0	0	0	0	1	0	0	1	4.3039	4.3039
203	1	1	1	1	2	3	1	0	0	1	1	0	0	0	1	4.43532	4.43532
113	1	0	1	1	3	0	1	0	0	0	1	0	0	1	0	4.56674	4.56674
329	1	1	1	1	2	2	1	0	0	0	0	0	0	0	0	4.56674	4.56674
354	1	1	1	1	2	2	1	0	0	0	0	0	0	0	1	4.96099	4.96099
187	1	1	1	1	4	2	1	0	0	0	0	0	0	0	1	5.22382	5.22382
604	1	0	1	1	2	2	0	0	0	0	0	0	0	0	1	5.71663	5.71663
220	0	0	1	1	4	2	1	0	0	0	0	0	0	0	0	5.74949	5.74949
955	0	0	1	1	3	3	0	0	0	0	0	0	0	0	0	5.78234	5.78234
171	1	0	1	1	2	2	1	0	0	0	0	0	0	0	0	5.78234	5.78234
172	1	0	1	1	3	2	1	0	0	0	1	0	0	0	0	6.07803	6.07803
681	1	1	1	1	3	1	0	0	0	0	0	0	0	0	0	6.14374	6.14374
88	1	0	1	1	2	1	1	0	0	0	1	0	0	1	0	6.20945	6.20945
348	1	1	1	1	3	0	1	0	0	0	0	0	0	0	1	6.27515	6.27515
160	1	0	1	1	4	2	1	0	0	0	0	0	0	0	1	6.53799	6.53799
784	1	0	0	1	2	2	0	0	0	0	0	0	0	0	0	7.06366	7.06366
113	1	0	1	1	3	0	0	0	0	0	0	0	0	0	1	7.26078	7.26078
605	1	1	1	1	2	0	1	0	0	1	1	0	0	0	1	7.78645	7.78645
15	1	1	1	1	3	0	0	0	0	0	0	0	0	1	0	8.14784	8.14784
237	1	0	1	1	3	2	1	0	0	0	1	0	0	1	1	8.14784	8.14784
403	1	0	1	1	4	3	1	0	0	0	0	0	0	0	1	8.37782	8.37782
713	1	1	1	1	1	3	1	0	0	0	1	0	0	0	0	8.47639	8.47639
347	0	1	1	1	4	3	1	0	0	0	0	0	0	0	0	8.77207	8.77207
213	1	0	1	1	4	2	1	0	0	1	0	0	0	0	1	8.87064	8.87064
456	1	1	1	1	3	0	1	0	0	0	0	0	0	0	0	8.9692	8.9692
4	1	0	1	1	2	2	1	0	0	0	0	1	0	0	0	9.16632	9.16632
289	1	0	1	1	4	2	1	0	0	0	1	0	0	0	0	9.19918	9.19918
582	1	0	1	1	4	2	0	0	0	0	0	0	0	0	1	9.62628	9.62628
414	1	0	1	1	4	1	0	0	0	0	0	0	0	0	0	9.65914	9.65914
258	1	0	1	1	2	2	1	0	0	0	1	0	0	0	0	9.65914	9.65914
828	1	0	1	1	3	0	0	0	0	0	0	0	0	1	1	10.3162	10.3162
97	0	0	1	1	2	1	0	0	0	0	1	0	0	0	1	10.4476	10.4476
798	0	0	1	1	2	3	0	0	0	0	0	0	0	0	0	11.039	11.039
293	1	0	1	1	3	2	0	0	0	1	1	0	0	0	1	11.039	11.039
536	0	0	1	1	2	3	0	0	0	0	0	0	0	0	1	11.2033	11.2033
279	1	0	1	1	2	2	1	0	0	0	0	0	0	0	0	11.5318	11.5318
546	1	0	1	1	4	2	0	0	0	1	0	0	0	0	1	11.9589	11.9589
121	1	0	1	1	4	2	1	0	1	0	0	0	0	0	1	12.6489	12.6489
215	0	0	1	1	4	3	1	0	0	0	0	0	0	0	0	12.6489	12.6489
240	1	1	1	1	2	2	1	0	0	0	1	0	0	0	0	13.076	13.076
279	1	1	1	1	3	2	1	0	0	0	0	0	0	0	0	13.2402	13.2402
360	0	0	1	1	2	0	0	0	0	0	1	0	0	0	0	13.5031	13.5031
385	1	0	1	1	2	2	0	0	0	0	0	0	0	0	1	14.6201	14.6201
639	1	1	1	1	2	2	1	0	0	1	1	0	0	1	0	14.6858	14.6858
301	1	0	1	1	3	1	1	0	0	0	0	0	0	0	1	14.6858	14.6858
370	1	1	1	1	2	3	1	0	0	0	0	0	0	0	0	15.1458	15.1458
123	1	0	1	1	4	2	1	0	0	0	0	0	0	0	0	16.0986	16.0986
281	1	1	1	1	2	1	1	0	0	0	0	1	0	0	0	16.1971	16.1971
543	1	0	1	1	2	2	0	0	0	0	0	0	0	0	1	16.6899	16.6899
831	1	1	0	1	1	0	0	0	0	0	0	0	0	0	1	16.9856	16.9856
295	1	0	1	1	3	3	1	0	0	0	0	0	0	0	0	17.5441	17.5441
17	1	0	1	1	2	3	0	0	0	0	0	0	0	1	0	18.8912	18.8912
623	1	0	1	1	3	3	0	0	0	0	0	0	0	0	0	19.0554	19.0554
598	0	0	1	1	4	2	1	0	0	0	0	0	0	0	1	20.8624	20.8624
453	1	0	1	1	2	2	1	0	0	1	1	0	0	1	1	23.1622	23.1622
699	0	0	1	1	4	3	0	0	0	0	1	0	0	1	0	23.3265	23.3265
401	1	0	1	1	4	3	1	0	0	0	0	0	0	0	0	23.9507	23.9507
712	0	1	0	1	2	0	0	0	0	1	1	0	0	0	0	26.0205	26.0205
10	1	0	1	1	4	1	0	0	0	0	1	0	0	0	0	26.152	26.152
810	1	1	1	1	2	0	1	0	0	0	1	0	0	0	0	26.7105	26.7105
158	1	0	1	1	2	2	1	0	0	0	0	0	0	0	1	27.4333	27.4333
424	1	0	1	1	2	2	1	0	0	0	1	0	0	0	1	28.9446	28.9446
165	0	0	1	1	4	0	0	0	0	0	1	0	0	0	1	30.0945	30.0945
278	0	1	1	1	2	2	1	0	0	0	0	0	0	0	0	30.2916	30.2916
531	1	0	1	1	1	0	0	0	0	0	0	0	0	0	1	30.5216	30.5216
182	1	1	1	1	3	0	0	0	0	0	0	0	0	0	0	32.3285	32.3285
736	1	1	1	1	2	0	0	0	0	0	0	0	0	0	0	33.0842	33.0842
411	1	1	1	1	1	0	0	0	0	0	0	0	0	0	0	53.7166	34.5298
421	0	0	1	1	1	0	0	0	0	0	0	0	0	0	0	36.7639	36.7639
325	1	1	1	1	4	2	1	0	0	0	1	0	0	0	0	40.6735	40.6735
143	0	1	1	1	4	0	0	0	0	1	1	0	0	0	0	40.9692	40.9692
509	1	0	1	1	2	3	0	0	0	0	0	0	0	0	1	41.0349	41.0349
569	1	0	1	1	2	0	0	0	0	0	1	0	0	0	0	43.2361	43.2361
447	1	1	1	1	2	0	1	0	0	0	0	1	0	0	1	43.5318	43.5318
503	0	0	1	1	2	2	0	0	0	0	0	0	0	0	1	46.5216	46.5216
239	0	0	1	1	1	3	1	0	0	0	0	0	0	0	0	47.1786	47.1786
63	1	0	1	1	4	3	0	0	0	0	0	0	0	0	1	56.6735	56.6735
557	0	1	0	1	1	0	0	0	0	0	1	0	0	0	0	58.0205	58.0205
343	0	0	1	1	2	0	0	0	0	0	0	0	0	0	0	58.9076	58.9076
378	1	0	1	1	2	0	0	0	0	0	0	0	0	0	1	61.1745	61.1745
432	0	0	1	1	2	2	0	0	0	0	1	1	0	0	1	92.0575	92.0575
396	1	0	1	0	2	3	1	0	0	0	0	0	0	0	0	1.01848	1.01848
284	1	0	1	0	1	0	0	0	0	0	1	0	0	0	0	1.05133	1.05133
494	0	0	1	0	3	2	1	0	0	1	1	0	0	0	0	1.08419	1.08419
479	1	1	1	0	2	0	1	0	0	0	0	0	0	0	0	1.08419	1.08419
538	1	1	1	0	1	0	0	0	0	0	0	0	0	0	0	1.08419	1.08419
554	1	1	1	0	4	3	1	0	0	0	1	0	0	0	1	1.08419	1.08419
155	0	0	1	0	2	3	0	0	0	0	0	0	0	0	1	1.11704	1.11704
855	0	0	1	0	4	0	0	0	0	0	0	0	0	0	1	1.11704	1.11704
205	1	0	1	0	3	2	1	0	0	0	0	0	0	0	0	1.1499	1.1499
961	1	1	0	0	1	0	0	0	0	0	0	0	0	0	1	1.1499	1.1499
737	1	1	0	0	1	0	0	0	0	0	0	0	0	0	0	1.18275	1.18275
585	0	0	1	0	3	0	0	0	0	0	0	0	0	0	1	1.18275	1.18275
657	1	0	1	0	2	3	0	0	0	0	1	0	0	0	1	1.18275	1.18275
601	0	0	1	0	3	2	1	0	0	0	1	0	0	0	1	1.21561	1.21561
573	1	1	1	0	2	2	1	0	0	1	0	0	0	0	1	1.24846	1.24846
485	0	0	1	0	2	1	0	0	0	0	1	0	0	1	1	1.28131	1.28131
443	0	0	1	0	1	2	0	0	0	0	0	0	0	0	0	1.28131	1.28131
556	0	1	1	0	4	0	0	0	0	0	0	0	0	0	0	1.31417	1.31417
845	1	0	1	0	2	0	0	0	0	0	0	0	0	0	1	1.31417	1.31417
621	0	0	1	0	3	3	0	0	0	0	0	0	0	0	1	1.34702	1.34702
69	1	1	1	0	4	1	1	0	0	0	0	0	0	0	1	1.34702	1.34702
387	1	1	1	0	2	0	1	0	0	0	0	0	0	0	1	1.37988	1.37988
667	1	0	1	0	2	1	0	0	0	1	1	0	0	0	0	1.41273	1.41273
725	1	1	1	0	2	1	0	0	0	0	0	0	0	0	0	1.41273	1.41273
419	1	1	1	0	3	2	1	0	0	0	1	0	0	0	1	1.41273	1.41273
750	1	1	1	0	4	1	1	0	0	0	0	0	0	0	0	1.47844	1.47844
107	1	0	1	0	4	3	1	0	0	0	0	1	0	0	0	1.51129	1.51129
472	0	1	1	0	1	0	1	0	0	0	0	0	0	0	1	1.51129	1.51129
541	1	1	1	0	2	0	1	0	0	0	0	0	0	0	1	1.54415	1.54415
610	1	0	1	0	2	3	0	0	0	0	0	0	0	0	1	1.54415	1.54415
510	1	0	1	0	1	0	0	0	0	0	0	0	0	0	1	1.54415	1.54415
112	1	0	1	0	2	3	1	0	0	0	0	0	0	0	1	1.54415	1.54415
663	1	0	1	0	4	2	0	0	0	0	0	0	0	0	1	1.54415	1.54415
96	1	0	1	0	2	3	1	0	0	0	0	0	0	0	1	1.60986	1.60986
633	1	0	1	0	4	3	0	0	0	0	0	0	0	0	1	1.60986	1.60986
224	1	1	1	0	1	0	1	0	0	0	0	0	0	0	1	1.60986	1.60986
29	1	1	1	0	4	3	0	0	0	0	1	0	0	0	0	1.64271	1.64271
785	1	0	1	0	4	2	0	0	0	1	0	0	0	0	0	1.64271	1.64271
347	1	1	1	0	3	2	1	0	0	0	0	0	0	0	1	1.64271	1.64271
1011	0	0	1	0	2	0	1	0	0	0	1	0	0	0	0	1.67556	1.67556
394	1	1	0	0	1	0	1	0	0	0	0	0	0	0	1	1.67556	1.67556
87	1	0	1	0	4	3	1	0	0	0	0	0	0	0	1	1.67556	1.67556
685	0	0	1	0	2	0	1	0	0	0	0	0	0	0	1	1.74127	1.74127
76	1	1	1	0	4	2	0	0	0	0	0	0	0	0	1	1.74127	1.74127
264	1	0	1	0	2	2	1	0	0	0	0	0	0	0	1	1.77413	1.77413
444	1	0	1	0	4	2	0	0	0	0	0	0	0	0	0	1.80698	1.80698
373	0	1	1	0	2	0	1	0	0	0	0	0	0	0	0	1.80698	1.80698
210	1	0	1	0	2	0	1	0	0	0	0	0	0	0	0	1.83984	1.83984
654	1	0	1	0	4	2	0	0	0	1	0	0	0	1	0	1.87269	1.87269
134	1	0	1	0	2	2	1	0	0	0	0	0	0	0	0	1.87269	1.87269
651	0	0	1	0	1	2	0	0	0	0	0	0	0	0	0	1.87269	1.87269
774	1	1	0	0	3	2	1	0	0	0	1	1	0	0	1	1.90554	1.90554
545	0	0	1	0	2	3	0	0	0	0	0	0	0	0	0	1.9384	1.9384
529	1	0	1	0	4	2	0	0	1	0	0	0	0	0	0	1.97125	1.97125
265	1	0	1	0	4	2	1	0	1	0	0	0	0	0	1	1.97125	1.97125
698	1	0	1	0	4	3	0	0	0	0	0	0	0	0	0	1.97125	1.97125
694	1	1	1	0	4	1	0	0	0	1	0	0	0	0	0	1.97125	1.97125
798	1	1	0	0	2	0	0	0	0	0	0	0	0	0	1	1.97125	1.97125
365	1	0	1	0	3	3	1	0	0	0	0	0	0	0	0	2.00411	2.00411
516	1	0	1	0	3	3	0	0	0	0	0	0	0	0	0	2.00411	2.00411
703	1	0	1	0	4	2	1	0	0	0	0	1	0	0	0	2.03696	2.03696
258	1	1	1	0	2	0	1	0	0	0	0	0	0	1	1	2.06982	2.06982
348	0	0	1	0	2	0	0	0	0	0	0	0	0	0	0	2.06982	2.06982
204	0	0	1	0	3	0	0	0	0	0	0	0	0	0	0	2.10267	2.10267
502	0	0	1	0	2	0	0	0	0	0	1	0	0	0	0	2.13552	2.13552
646	0	1	1	0	1	0	0	0	0	0	0	0	0	0	1	2.13552	2.13552
304	0	0	1	0	3	3	1	0	0	0	0	0	0	0	1	2.16838	2.16838
495	1	0	1	0	2	3	1	0	0	0	0	0	0	0	1	2.16838	2.16838
601	0	0	0	0	2	2	0	0	0	0	1	0	0	0	1	2.16838	2.16838
290	1	0	1	0	3	2	1	0	0	0	0	0	0	0	0	2.20123	2.20123
623	1	0	1	0	3	3	0	0	0	0	1	0	0	0	1	2.20123	2.20123
435	0	1	1	0	1	0	0	0	0	1	0	0	0	0	0	2.23409	2.23409
868	0	1	1	0	3	3	0	0	0	0	0	0	0	0	0	2.23409	2.23409
548	1	0	1	0	2	3	0	0	0	0	0	0	0	0	0	2.23409	2.23409
356	1	0	1	0	4	2	1	0	0	0	0	0	0	0	1	2.26694	2.26694
154	1	0	1	0	3	2	0	0	0	0	0	0	0	0	0	2.29979	2.29979
90	1	0	1	0	2	1	0	0	0	0	0	0	0	0	1	2.29979	2.29979
584	1	0	1	0	2	0	1	0	0	0	0	0	0	0	1	2.33265	2.33265
217	1	0	1	0	4	2	1	0	0	0	1	1	0	0	1	2.33265	2.33265
399	1	1	1	0	4	2	1	0	0	0	1	0	0	0	0	2.3655	2.3655
783	1	1	0	0	4	2	0	0	0	0	0	0	0	0	0	2.39836	2.39836
815	0	1	1	0	3	0	0	0	0	1	1	0	0	0	0	2.39836	2.39836
785	1	0	1	0	4	2	0	0	0	0	0	0	0	0	1	2.39836	2.39836
562	1	1	1	0	3	2	1	0	0	1	0	0	0	1	0	2.46407	2.46407
117	1	0	1	0	4	3	1	0	0	0	0	0	0	0	0	2.49692	2.49692
527	0	0	1	0	1	2	0	0	0	0	0	0	0	0	0	2.49692	2.49692
116	0	0	1	0	3	2	0	0	0	0	0	0	0	0	1	2.49692	2.49692
486	1	0	1	0	4	3	0	0	0	0	0	0	0	0	0	2.52977	2.52977
448	1	0	1	0	2	3	0	0	0	0	0	0	0	0	0	2.52977	2.52977
99	0	0	1	0	2	3	1	0	0	0	0	0	0	0	0	2.56263	2.56263
346	1	1	1	0	1	0	1	0	0	0	0	0	0	0	0	2.56263	2.56263
441	1	0	1	0	4	2	0	0	0	0	1	0	0	0	0	2.62834	2.62834
114	1	0	1	0	2	3	1	0	0	0	1	0	0	1	0	2.66119	2.66119
506	0	0	1	0	4	3	0	0	0	0	1	0	0	0	0	2.66119	2.66119
470	0	1	1	0	2	0	0	0	0	0	0	0	0	0	1	2.69405	2.69405
331	1	1	1	0	3	0	1	0	0	1	0	0	0	0	1	2.69405	2.69405
595	1	0	1	0	2	2	0	0	0	0	0	0	0	0	1	2.7269	2.7269
449	1	0	1	0	4	2	0	0	0	0	0	0	0	0	0	2.75975	2.75975
395	1	0	1	0	3	1	1	0	0	0	0	0	0	0	1	2.79261	2.79261
839	0	1	1	0	2	0	0	0	0	0	0	1	0	0	0	2.89117	2.89117
305	1	0	1	0	2	0	0	0	0	0	0	0	0	0	0	2.89117	2.89117
683	0	0	1	0	1	0	1	0	0	1	0	0	0	1	1	2.95688	2.95688
37	0	0	1	0	4	2	0	0	0	0	0	0	0	0	0	2.95688	2.95688
618	1	1	1	0	2	3	0	0	0	0	0	0	0	0	0	2.95688	2.95688
652	1	0	0	0	2	3	0	0	0	0	0	0	0	0	0	2.98973	2.98973
126	1	0	1	0	3	2	1	0	0	0	0	0	0	0	1	2.98973	2.98973
731	1	1	1	0	2	0	1	0	0	0	0	0	0	0	1	2.98973	2.98973
30	1	0	1	0	3	1	0	0	0	0	0	0	0	0	1	2.98973	2.98973
690	1	1	1	0	2	0	0	0	0	0	0	0	0	0	1	2.98973	2.98973
232	1	0	1	0	2	2	1	0	0	0	0	0	0	1	1	3.02259	3.02259
400	1	0	1	0	2	3	1	0	0	0	1	0	0	0	0	3.02259	3.02259
876	1	0	1	0	1	3	0	0	0	0	1	0	0	0	1	3.05544	3.05544
514	1	1	1	0	3	0	1	0	0	0	0	0	0	0	1	3.12115	3.12115
552	1	0	1	0	4	3	0	0	0	1	1	0	0	0	1	3.154	3.154
626	1	0	1	0	4	2	0	0	0	0	0	0	0	0	0	3.21971	3.21971
838	1	1	0	0	2	2	0	0	0	0	0	0	0	0	0	3.25257	3.25257
606	0	0	1	0	4	2	0	0	0	0	0	0	0	0	0	3.25257	3.25257
853	0	1	1	0	1	0	0	0	0	0	0	1	0	0	0	3.28542	3.28542
405	1	1	1	0	2	0	1	0	0	0	1	0	0	0	1	3.28542	3.28542
617	0	0	1	0	4	3	0	0	0	1	0	0	0	0	0	3.31828	3.31828
445	1	0	1	0	4	3	0	0	0	0	0	0	0	0	0	3.35113	3.35113
945	0	0	1	0	1	0	0	0	0	0	0	0	0	0	1	3.35113	3.35113
205	0	1	1	0	2	0	0	0	0	0	0	0	0	0	1	3.35113	3.35113
777	1	1	1	0	2	0	0	0	0	0	0	1	0	1	1	3.41684	3.41684
803	1	0	1	0	2	0	1	0	0	0	1	0	0	0	1	3.41684	3.41684
127	1	0	1	0	4	2	1	0	0	0	1	0	0	0	1	3.58111	3.58111
649	1	0	1	0	4	0	0	0	0	0	1	0	0	0	1	3.58111	3.58111
237	1	0	1	0	2	2	0	0	0	1	0	0	0	0	0	3.61396	3.61396
475	1	0	1	0	2	2	0	0	0	0	0	0	0	0	1	3.67967	3.67967
781	1	0	1	0	4	2	0	0	0	0	0	0	0	0	1	3.67967	3.67967
280	1	0	1	0	3	3	1	0	0	0	0	0	0	0	1	3.67967	3.67967
83	0	1	0	0	2	3	1	0	0	0	0	0	0	0	1	3.67967	3.67967
380	1	0	1	0	4	3	1	0	0	0	0	0	0	0	1	3.71253	3.71253
504	1	0	1	0	2	2	0	0	0	0	0	0	0	0	1	3.77823	3.77823
655	1	0	1	0	3	2	1	0	0	0	0	1	0	0	1	3.81109	3.81109
567	1	0	1	0	2	3	1	0	0	0	0	0	0	0	1	3.84394	3.84394
147	1	0	1	0	4	3	1	0	0	0	0	0	0	0	0	3.8768	3.8768
673	1	1	1	0	2	0	0	0	0	0	0	0	0	0	1	3.8768	3.8768
161	0	0	1	0	2	2	1	0	0	1	0	0	0	1	1	3.94251	3.94251
321	1	1	1	0	2	2	1	0	0	0	0	0	0	0	0	3.97536	3.97536
245	1	1	1	0	3	2	1	0	0	0	1	1	0	0	0	4.00821	4.00821
313	1	0	1	0	4	2	1	0	0	0	0	0	0	0	0	4.00821	4.00821
80	1	0	1	0	2	2	1	0	0	0	1	0	0	0	1	4.00821	4.00821
599	1	0	1	0	4	3	0	0	0	0	1	0	0	0	1	4.00821	4.00821
541	1	0	1	0	4	3	0	0	0	0	0	0	0	0	0	4.04107	4.04107
596	0	0	1	0	2	1	1	0	0	0	0	0	0	0	1	4.04107	4.04107
1015	1	0	1	0	2	2	0	0	0	0	0	0	0	1	1	4.07392	4.07392
515	1	0	1	0	3	3	0	0	0	1	0	0	0	1	0	4.10678	4.10678
553	1	0	1	0	4	0	0	0	0	0	0	0	0	0	0	4.10678	4.10678
393	1	1	1	0	3	0	1	0	0	0	0	0	0	0	0	4.10678	4.10678
922	1	0	1	0	2	0	0	0	0	0	0	0	0	0	1	4.10678	4.10678
1030	1	0	1	0	3	0	1	0	0	0	0	0	0	0	0	4.13963	4.13963
222	1	0	1	0	2	0	0	0	0	0	0	0	0	0	0	4.17248	4.17248
674	0	0	1	0	2	1	0	0	0	0	1	1	0	1	0	4.23819	4.23819
477	1	0	1	0	4	3	0	0	0	0	0	0	0	0	0	4.23819	4.23819
52	0	1	1	0	3	1	0	0	0	0	1	0	0	0	0	4.27105	4.27105
794	0	1	1	0	2	0	0	0	0	0	1	0	0	0	0	4.3039	4.3039
809	1	1	0	0	2	2	0	0	0	1	0	0	0	0	1	4.3039	4.3039
143	1	0	1	0	2	3	0	0	0	0	0	0	0	0	1	4.33676	4.33676
979	1	0	1	0	2	3	0	0	0	0	0	1	0	0	1	4.33676	4.33676
297	1	0	1	0	4	0	1	0	0	0	0	0	0	0	1	4.33676	4.33676
21	1	1	1	0	1	0	1	0	0	0	0	0	0	0	0	4.36961	4.36961
45	0	0	1	0	2	3	0	0	0	0	0	0	0	0	1	4.36961	4.36961
185	1	0	1	0	1	3	1	0	0	1	0	0	0	0	1	4.40246	4.40246
816	0	1	1	0	2	2	0	0	0	0	0	1	0	0	1	4.40246	4.40246
302	0	1	1	0	2	3	1	0	0	0	0	0	0	0	1	4.43532	4.43532
357	1	0	1	0	4	2	1	0	0	0	1	0	0	0	1	4.43532	4.43532
468	1	0	1	0	3	3	1	0	0	0	0	0	0	0	0	4.46817	4.46817
442	1	0	1	0	2	2	1	0	0	0	1	0	0	0	1	4.46817	4.46817
730	1	1	1	0	1	2	0	0	1	0	1	0	0	0	1	4.50103	4.50103
193	1	1	1	0	2	0	1	0	0	1	0	0	0	0	0	4.50103	4.50103
662	1	1	1	0	2	2	1	0	0	0	0	0	0	0	1	4.59959	4.59959
997	1	1	1	0	2	2	0	0	0	0	0	0	0	0	1	4.59959	4.59959
659	1	0	1	0	1	0	1	0	0	0	0	0	0	0	0	4.6653	4.6653
228	1	1	1	0	3	1	1	0	0	0	0	0	0	0	0	4.73101	4.73101
757	1	0	1	0	4	3	0	0	0	0	0	0	0	0	1	4.79671	4.79671
38	1	0	1	0	2	2	0	0	0	0	0	0	0	0	1	4.82957	4.82957
764	1	0	1	0	3	2	1	0	0	0	0	0	0	0	1	4.82957	4.82957
94	1	0	1	0	3	2	0	0	0	0	0	0	0	0	0	4.86242	4.86242
288	1	1	1	0	2	1	1	0	0	1	0	0	0	0	0	4.89528	4.89528
800	0	0	1	0	2	0	0	0	0	0	0	1	0	0	0	4.92813	4.92813
994	0	1	0	0	4	0	0	0	0	0	0	0	0	0	1	4.92813	4.92813
577	1	0	1	0	2	3	0	0	0	0	0	0	0	0	0	4.96099	4.96099
397	1	0	1	0	2	2	0	0	0	0	1	0	0	0	0	4.96099	4.96099
434	1	1	1	0	2	0	0	0	0	0	0	0	0	0	0	4.96099	4.96099
823	1	0	1	0	3	2	0	0	0	1	1	0	0	0	0	4.96099	4.96099
162	1	0	1	0	3	2	0	0	0	0	0	1	0	0	1	4.96099	4.96099
179	1	0	1	0	1	3	1	0	0	0	0	0	0	0	1	4.99384	4.99384
799	1	0	1	0	2	3	1	0	0	0	0	0	0	0	1	4.99384	4.99384
250	1	1	1	0	2	2	0	0	0	0	0	0	0	0	1	5.02669	5.02669
251	1	1	1	0	2	0	1	0	0	0	0	0	0	0	1	5.05955	5.05955
833	1	0	1	0	3	0	0	0	0	1	0	0	0	0	1	5.05955	5.05955
144	0	0	1	0	4	0	0	0	0	0	0	0	0	0	0	5.0924	5.0924
938	1	0	1	0	2	2	1	0	0	0	0	0	0	0	0	5.0924	5.0924
670	0	0	1	0	3	2	1	0	0	0	0	0	0	0	0	5.0924	5.0924
6	1	1	0	0	3	1	0	0	0	0	1	0	0	0	1	5.0924	5.0924
26	1	0	1	0	3	2	0	0	0	0	0	0	0	0	0	5.12526	5.12526
130	1	0	1	0	3	2	1	0	0	0	0	0	0	0	1	5.12526	5.12526
511	1	1	1	0	2	2	0	0	0	1	0	0	0	0	1	5.19097	5.19097
13	1	0	1	0	3	2	0	0	0	0	1	0	0	0	1	5.19097	5.19097
672	1	0	1	0	2	3	0	0	0	0	0	0	0	0	1	5.19097	5.19097
81	1	1	1	0	2	3	1	0	0	0	0	0	0	0	1	5.19097	5.19097
786	1	0	1	0	3	2	0	0	0	0	0	0	0	0	0	5.22382	5.22382
95	0	0	1	0	2	0	0	0	0	0	0	0	0	0	0	5.22382	5.22382
964	1	1	1	0	4	2	0	0	0	0	0	0	0	0	1	5.22382	5.22382
591	1	1	1	0	1	0	1	0	0	1	0	0	0	0	1	5.22382	5.22382
283	1	0	1	0	2	2	1	0	0	0	0	0	0	0	0	5.25667	5.25667
743	0	0	1	0	4	0	0	0	0	0	0	0	0	0	0	5.25667	5.25667
824	1	1	1	0	2	2	0	0	0	0	0	0	0	0	1	5.25667	5.25667
918	0	0	1	0	2	0	0	0	0	0	0	1	0	0	0	5.28953	5.28953
136	1	0	1	0	2	0	0	0	0	0	0	0	0	0	0	5.28953	5.28953
134	1	0	1	0	3	2	0	0	0	1	0	0	0	0	0	5.32238	5.32238
137	1	0	1	0	3	2	0	0	0	0	0	0	0	0	1	5.32238	5.32238
410	1	0	1	0	4	2	0	0	0	0	0	0	0	1	1	5.35524	5.35524
974	0	0	1	0	3	2	0	0	0	0	1	0	0	1	1	5.35524	5.35524
131	1	0	1	0	4	0	1	0	0	0	0	0	0	0	0	5.35524	5.35524
827	0	0	1	0	1	0	0	0	0	0	1	0	0	0	0	5.35524	5.35524
850	1	1	1	0	3	2	0	0	0	0	1	0	0	0	1	5.35524	5.35524
39	0	1	1	0	2	2	1	0	0	0	0	0	0	0	1	5.35524	5.35524
56	1	1	1	0	4	2	1	0	0	0	0	0	0	0	1	5.35524	5.35524
772	1	1	0	0	2	0	0	0	0	1	0	0	0	0	1	5.38809	5.38809
497	0	0	1	0	2	0	0	0	0	0	0	0	0	0	1	5.38809	5.38809
27	1	1	1	0	4	2	1	0	0	0	0	1	0	0	0	5.42094	5.42094
31	1	0	1	0	3	2	1	0	0	0	0	0	0	0	0	5.42094	5.42094
94	1	0	1	0	2	0	0	0	0	0	1	0	0	0	1	5.42094	5.42094
102	1	0	1	0	2	2	1	0	0	0	0	0	0	0	0	5.4538	5.4538
507	0	0	1	0	3	2	0	0	0	0	1	0	0	0	1	5.4538	5.4538
332	1	1	1	0	4	2	1	0	0	0	0	0	0	0	0	5.48665	5.48665
1016	1	1	1	0	3	2	0	0	0	0	0	0	0	0	0	5.48665	5.48665
904	1	0	1	0	4	3	0	0	0	0	0	0	0	0	1	5.48665	5.48665
812	0	1	0	0	3	2	0	0	0	1	0	0	0	0	1	5.51951	5.51951
534	1	1	1	0	2	3	0	0	0	0	0	0	0	0	0	5.55236	5.55236
145	1	0	1	0	2	2	1	0	0	0	0	0	0	0	1	5.55236	5.55236
153	1	0	1	0	1	0	0	0	0	0	0	0	0	0	1	5.55236	5.55236
34	1	0	1	0	3	2	1	0	0	0	0	0	0	0	1	5.61807	5.61807
78	1	1	0	0	4	0	0	0	0	0	1	0	0	0	0	5.65092	5.65092
950	1	0	1	0	1	0	1	0	0	0	0	0	0	0	1	5.65092	5.65092
80	1	0	1	0	4	0	0	0	0	0	1	0	0	0	1	5.65092	5.65092
5	1	0	1	1	4	3	0	0	0	0	0	0	0	0	1	5.65092	5.65092
20	0	0	1	0	4	3	1	0	0	0	0	0	0	0	0	5.68378	5.68378
87	1	1	1	0	2	2	1	0	0	0	0	0	0	0	0	5.68378	5.68378
175	1	1	1	1	2	3	1	0	0	1	0	0	0	0	1	5.68378	5.68378
729	1	1	1	0	2	2	0	0	0	0	0	0	0	0	1	5.71663	5.71663
141	1	0	1	0	2	2	0	0	0	0	0	1	0	0	1	5.71663	5.71663
983	0	1	0	0	1	0	1	0	0	0	0	0	0	0	1	5.78234	5.78234
1009	1	1	0	1	4	0	1	0	0	0	0	0	0	0	1	5.78234	5.78234
567	0	1	1	0	1	2	0	0	0	0	1	0	0	0	0	5.8152	5.8152
168	1	1	1	0	3	2	1	0	0	0	1	0	0	0	1	5.8152	5.8152
760	1	1	1	1	1	0	0	0	0	0	0	0	0	0	1	5.84805	5.84805
37	1	1	0	0	4	0	1	0	0	0	0	0	0	0	1	5.84805	5.84805
400	0	1	1	0	4	0	0	0	0	0	0	0	0	0	0	5.8809	5.8809
888	1	0	1	1	1	0	0	0	0	0	0	0	0	0	0	5.8809	5.8809
863	0	0	1	0	4	1	0	0	0	0	0	0	0	0	0	5.91376	5.91376
2	0	0	1	0	2	0	0	0	0	1	0	0	0	0	0	5.91376	5.91376
608	0	1	1	0	2	1	1	0	0	0	0	0	0	0	0	5.91376	5.91376
216	0	1	0	1	2	0	0	0	0	0	0	0	0	0	0	5.91376	5.91376
204	1	0	1	0	3	3	1	0	0	0	0	1	0	0	1	5.91376	5.91376
883	0	1	1	0	3	2	0	0	0	0	0	0	0	0	0	5.94661	5.94661
669	0	1	0	1	2	2	0	0	0	0	0	0	0	0	0	5.94661	5.94661
455	1	0	1	0	4	2	0	0	0	0	1	0	0	0	0	5.94661	5.94661
111	0	0	1	0	2	1	0	0	0	0	0	0	0	0	0	5.97947	5.97947
352	1	1	1	0	2	2	1	0	0	1	1	0	0	0	1	5.97947	5.97947
920	0	1	1	1	2	3	0	0	0	0	0	0	0	0	0	6.01232	6.01232
15	1	0	1	0	2	0	1	0	0	0	0	1	0	0	0	6.01232	6.01232
108	1	0	1	0	2	0	0	0	0	0	0	0	0	0	1	6.07803	6.07803
185	0	0	1	0	2	1	0	0	0	0	0	0	0	0	1	6.07803	6.07803
969	1	0	1	0	2	3	0	0	0	0	0	0	0	0	1	6.07803	6.07803
40	1	1	1	1	2	1	1	0	0	0	0	0	0	0	1	6.07803	6.07803
501	0	0	1	0	2	2	0	0	0	0	0	0	0	0	1	6.11088	6.11088
1000	1	0	1	0	1	3	0	0	0	1	0	0	0	1	1	6.14374	6.14374
454	1	0	1	1	2	0	1	0	0	0	1	0	0	0	0	6.17659	6.17659
605	1	0	1	0	2	3	0	0	0	0	0	1	0	0	1	6.17659	6.17659
870	1	0	1	0	1	2	0	0	0	0	0	0	0	0	0	6.20945	6.20945
345	1	0	1	0	3	3	0	0	0	0	0	0	0	0	0	6.20945	6.20945
181	1	0	1	1	2	2	0	0	0	0	1	0	0	0	1	6.20945	6.20945
1019	1	1	0	0	1	0	0	0	0	0	0	0	0	0	1	6.20945	6.20945
525	0	1	1	0	3	2	0	0	0	0	1	0	0	0	0	6.27515	6.27515
19	0	1	0	1	4	1	1	0	0	1	0	0	0	0	0	6.30801	6.30801
404	0	1	1	0	1	0	1	0	0	0	0	0	0	0	1	6.30801	6.30801
100	1	0	1	0	2	3	1	0	0	0	0	0	0	0	1	6.30801	6.30801
716	1	1	0	0	4	2	0	0	0	0	0	0	0	1	1	6.34086	6.34086
366	1	0	0	0	2	3	1	0	0	0	0	0	0	0	1	6.37372	6.37372
44	1	1	1	0	2	1	1	0	0	0	0	0	0	0	1	6.40657	6.40657
988	1	1	1	0	4	2	1	0	0	0	0	0	0	0	0	6.43943	6.43943
179	1	0	1	1	3	2	1	0	0	0	0	0	0	0	0	6.43943	6.43943
500	1	0	1	0	2	0	0	0	0	0	0	0	0	0	0	6.43943	6.43943
387	1	0	1	0	3	2	0	0	0	0	1	1	0	0	1	6.47228	6.47228
489	1	1	1	0	2	0	0	0	0	0	0	0	0	0	1	6.47228	6.47228
18	1	0	1	1	4	1	0	0	0	1	1	0	0	0	1	6.47228	6.47228
312	1	0	1	0	2	0	0	0	0	0	0	0	0	0	1	6.50513	6.50513
294	1	1	1	0	3	1	1	0	0	0	0	0	0	0	1	6.50513	6.50513
887	1	1	1	0	2	2	1	0	0	0	0	0	0	0	1	6.50513	6.50513
619	1	1	1	1	4	1	0	0	0	0	0	0	0	0	1	6.50513	6.50513
155	0	0	1	0	2	1	0	0	0	0	0	0	0	0	0	6.53799	6.53799
473	1	0	1	0	2	2	0	0	0	0	0	0	0	0	0	6.53799	6.53799
226	1	1	1	0	3	2	1	0	0	1	0	0	0	0	0	6.53799	6.53799
1025	1	0	1	1	3	3	0	0	0	0	0	0	0	0	1	6.53799	6.53799
933	1	0	1	0	2	1	0	0	0	0	0	0	0	0	1	6.53799	6.53799
877	1	1	1	0	2	2	1	0	0	0	1	1	0	0	1	6.53799	6.53799
100	0	0	1	1	1	0	0	0	0	0	0	0	0	0	1	6.53799	6.53799
972	1	1	1	0	2	0	1	0	0	0	0	0	0	0	1	6.57084	6.57084
859	1	1	1	0	3	3	1	0	0	0	1	0	0	0	1	6.57084	6.57084
487	0	0	1	1	4	2	0	0	0	0	0	0	0	0	0	6.6037	6.6037
621	1	1	1	0	3	3	1	0	0	1	0	0	0	0	1	6.6037	6.6037
579	0	0	1	0	3	2	0	0	0	0	0	0	0	0	1	6.6037	6.6037
457	1	0	1	0	4	1	0	0	0	0	0	0	0	0	1	6.63655	6.63655
779	1	0	1	0	4	0	1	0	0	0	0	0	0	0	1	6.63655	6.63655
1002	1	0	1	0	3	0	1	0	0	1	0	0	0	0	1	6.63655	6.63655
903	1	0	1	0	3	0	1	0	0	0	0	0	0	1	1	6.6694	6.6694
583	0	1	1	0	1	2	0	0	0	0	0	1	0	0	0	6.6694	6.6694
923	1	0	1	0	4	2	0	0	0	0	0	0	0	0	1	6.6694	6.6694
574	0	1	1	0	2	0	0	0	0	1	1	0	0	0	1	6.6694	6.6694
178	1	0	1	0	4	3	1	0	0	0	0	0	0	0	1	6.70226	6.70226
1010	1	0	1	0	2	0	0	0	0	0	0	0	0	0	1	6.70226	6.70226
459	1	0	1	0	4	3	0	0	0	0	0	0	0	0	1	6.70226	6.70226
467	0	0	1	0	4	3	0	0	0	0	1	0	0	0	0	6.73511	6.73511
875	1	1	0	0	3	2	1	0	0	0	0	0	0	0	0	6.73511	6.73511
16	1	1	1	0	3	2	1	0	0	0	0	0	0	0	1	6.73511	6.73511
138	1	0	1	0	3	2	0	0	0	0	0	0	0	0	1	6.73511	6.73511
148	1	1	1	0	2	1	0	0	0	0	0	0	0	0	1	6.76797	6.76797
344	0	1	1	0	2	2	0	0	0	0	0	0	0	0	0	6.80082	6.80082
59	1	1	1	0	4	2	1	0	0	0	1	0	0	0	0	6.80082	6.80082
775	1	1	1	0	1	1	0	0	0	1	1	0	0	0	0	6.80082	6.80082
929	1	0	1	0	1	0	1	0	0	0	0	0	0	0	0	6.83368	6.83368
256	1	0	1	0	2	2	1	0	0	0	0	0	0	0	0	6.83368	6.83368
873	1	0	1	0	4	1	0	0	0	0	0	0	0	0	0	6.86653	6.86653
936	1	0	1	0	1	3	0	0	0	0	0	0	0	0	1	6.86653	6.86653
159	0	1	0	0	4	0	0	0	0	0	0	0	0	0	0	6.93224	6.93224
841	1	1	0	0	3	0	1	0	0	0	0	0	0	0	0	6.93224	6.93224
157	1	0	1	0	3	2	0	0	0	0	0	0	0	0	1	6.93224	6.93224
374	1	1	1	0	3	3	1	0	0	0	0	0	0	0	1	6.93224	6.93224
892	0	1	0	0	1	0	1	0	0	0	0	0	0	0	1	6.93224	6.93224
947	0	1	0	0	2	0	1	0	0	0	1	1	0	0	1	6.93224	6.93224
51	1	1	1	0	4	2	1	0	0	0	1	0	0	0	0	6.96509	6.96509
124	1	0	1	0	3	2	0	0	0	0	0	0	0	0	0	6.96509	6.96509
944	1	0	1	0	2	0	1	0	0	0	0	0	0	0	0	6.96509	6.96509
104	1	1	1	0	3	3	0	0	0	0	0	0	0	0	1	6.96509	6.96509
306	0	1	1	0	3	0	1	0	0	0	0	0	0	0	0	6.99795	6.99795
29	1	0	1	0	2	2	1	0	0	0	0	0	0	0	1	6.99795	6.99795
710	1	1	1	0	2	2	0	0	0	0	0	0	0	0	0	7.0308	7.0308
484	1	1	1	0	2	3	0	0	0	0	0	0	0	0	0	7.0308	7.0308
53	1	0	1	0	4	3	0	0	0	0	1	0	0	0	1	7.0308	7.0308
843	0	1	1	0	3	2	0	0	0	1	0	0	0	1	0	7.06366	7.06366
118	1	1	1	0	4	0	1	0	0	0	0	0	0	0	0	7.06366	7.06366
500	1	1	0	0	1	0	0	0	0	0	0	0	0	0	0	7.06366	7.06366
552	1	0	1	0	4	2	0	0	0	0	1	0	0	0	1	7.06366	7.06366
993	0	0	1	0	3	2	0	0	0	0	0	0	0	0	0	7.09651	7.09651
303	1	0	1	0	2	2	1	0	0	0	0	0	0	0	0	7.09651	7.09651
650	0	0	1	0	4	2	0	0	0	1	0	0	0	0	1	7.09651	7.09651
563	1	1	1	0	4	0	0	0	0	0	0	0	0	0	0	7.12936	7.12936
86	1	0	1	0	3	2	0	0	0	0	0	1	0	0	0	7.12936	7.12936
818	0	1	0	0	1	0	0	0	0	0	0	0	0	0	0	7.12936	7.12936
996	1	1	1	0	3	2	0	0	0	0	0	0	0	0	1	7.12936	7.12936
43	1	1	1	0	2	2	0	0	0	0	0	0	0	0	0	7.16222	7.16222
207	1	1	1	0	4	2	0	0	0	0	0	0	0	0	1	7.16222	7.16222
156	0	0	1	0	3	2	0	0	0	0	1	0	0	0	1	7.16222	7.16222
834	1	1	1	0	1	2	0	0	0	0	0	0	0	0	0	7.19507	7.19507
558	1	0	1	0	2	2	0	0	0	0	0	0	0	0	0	7.19507	7.19507
146	1	1	1	0	2	2	1	0	0	0	0	0	0	0	0	7.19507	7.19507
147	1	0	1	0	1	0	0	0	0	0	0	0	0	0	0	7.22793	7.22793
937	1	0	1	0	4	0	0	0	0	0	0	0	0	0	0	7.22793	7.22793
208	1	0	1	0	2	0	0	0	0	0	1	0	0	0	1	7.22793	7.22793
123	1	1	0	0	1	0	0	0	1	0	0	0	0	0	1	7.26078	7.26078
770	0	0	1	0	4	2	0	0	0	1	1	0	0	0	0	7.26078	7.26078
11	1	1	1	0	2	2	1	0	0	0	0	1	0	0	0	7.32649	7.32649
829	1	1	1	0	2	2	0	0	0	0	0	0	0	0	1	7.32649	7.32649
942	1	1	1	0	3	3	1	0	0	0	0	0	0	0	1	7.32649	7.32649
142	1	0	1	0	4	2	0	0	0	0	0	0	0	0	0	7.35934	7.35934
637	0	1	1	0	2	2	0	0	0	0	0	0	0	0	0	7.35934	7.35934
160	0	1	0	0	3	2	0	0	0	0	1	0	0	0	1	7.35934	7.35934
97	1	0	1	0	2	3	1	0	0	0	0	0	0	0	0	7.42505	7.42505
506	1	0	1	0	2	1	1	0	0	0	0	0	0	0	1	7.42505	7.42505
797	0	0	1	0	1	1	0	0	0	0	0	0	0	0	1	7.42505	7.42505
1018	1	1	1	0	4	2	0	0	0	0	0	0	0	0	1	7.42505	7.42505
32	0	0	1	0	2	2	0	0	0	0	1	0	0	0	0	7.45791	7.45791
564	1	0	1	0	4	2	0	0	0	0	0	0	0	0	0	7.49076	7.49076
684	1	0	1	0	4	0	0	0	0	1	1	0	0	0	0	7.49076	7.49076
7	0	0	1	0	4	0	1	0	0	0	0	0	0	0	1	7.49076	7.49076
42	0	1	1	0	2	2	1	0	0	0	0	0	0	0	1	7.49076	7.49076
967	1	1	1	0	4	2	1	0	0	0	0	0	0	0	1	7.52361	7.52361
133	1	1	1	0	2	0	0	0	0	0	0	0	0	0	1	7.55647	7.55647
176	1	1	0	0	3	2	1	0	0	0	0	0	0	0	0	7.58932	7.58932
70	0	0	1	0	4	2	1	0	0	1	0	0	0	0	0	7.65503	7.65503
839	1	1	1	0	3	3	1	0	0	0	0	1	0	1	0	7.72074	7.72074
817	0	0	1	0	1	0	0	0	0	1	0	0	0	1	1	7.72074	7.72074
180	1	0	1	0	2	0	0	0	0	0	0	0	0	0	0	7.72074	7.72074
433	0	1	1	0	4	2	0	0	0	0	0	0	0	0	1	7.72074	7.72074
439	1	1	1	0	4	2	0	0	0	0	1	0	0	0	1	7.72074	7.72074
881	0	0	1	0	3	2	1	0	0	0	0	0	0	0	1	7.72074	7.72074
590	0	0	1	0	1	1	0	0	0	1	0	0	0	1	1	7.75359	7.75359
391	0	0	0	0	4	2	0	0	0	0	1	0	0	0	1	7.75359	7.75359
989	1	1	0	0	2	3	1	0	0	0	0	0	0	0	1	7.75359	7.75359
55	1	0	1	0	2	0	1	0	0	0	0	0	0	0	1	7.78645	7.78645
239	1	0	1	0	1	0	0	0	0	0	0	0	0	0	0	7.8193	7.8193
151	1	0	1	0	2	1	0	0	0	0	0	0	0	0	0	7.8193	7.8193
768	0	1	1	0	4	3	0	0	0	0	0	0	0	0	1	7.85216	7.85216
471	0	0	1	0	3	2	0	0	0	1	0	1	0	0	1	7.85216	7.85216
630	1	0	1	0	2	2	0	0	0	0	0	0	0	0	1	7.88501	7.88501
81	1	0	1	0	4	3	1	0	0	0	0	0	0	0	1	7.88501	7.88501
976	1	0	1	0	4	0	0	0	0	0	0	0	0	0	1	7.91786	7.91786
448	0	1	1	0	2	2	0	0	0	0	1	0	0	0	1	7.91786	7.91786
741	1	1	1	0	1	0	0	0	0	0	0	0	0	0	0	7.95072	7.95072
761	1	1	1	0	3	2	0	0	0	1	0	0	0	0	1	7.95072	7.95072
758	0	1	1	0	1	0	0	0	0	0	0	0	0	0	1	7.95072	7.95072
948	0	0	1	0	4	0	0	0	0	1	0	0	0	1	1	7.98357	7.98357
1034	1	0	1	0	1	0	0	0	0	0	0	0	0	0	0	7.98357	7.98357
120	0	1	1	0	4	2	1	0	0	0	0	0	0	0	0	7.98357	7.98357
1026	0	1	0	0	2	0	0	0	0	0	0	0	0	0	0	7.98357	7.98357
164	1	1	1	0	4	1	0	0	0	0	0	0	0	0	1	7.98357	7.98357
50	0	0	1	0	4	2	0	0	0	0	0	1	0	0	0	8.01643	8.01643
52	0	0	1	0	1	0	0	0	0	0	0	0	0	0	0	8.01643	8.01643
512	0	1	1	0	1	1	0	0	0	0	0	0	0	0	0	8.04928	8.04928
1	1	0	1	0	2	1	0	0	0	0	0	0	0	0	0	8.04928	8.04928
867	0	0	1	0	1	2	0	0	0	0	1	0	0	0	0	8.08214	8.08214
791	1	0	1	0	3	1	0	0	0	0	0	0	0	0	0	8.11499	8.11499
33	1	1	1	0	4	2	1	0	0	0	0	0	0	0	1	8.11499	8.11499
28	0	0	1	0	2	2	1	0	0	0	0	0	0	0	0	8.14784	8.14784
985	1	1	1	0	2	2	1	0	0	0	0	0	0	0	0	8.1807	8.1807
49	0	1	0	0	1	0	1	0	0	0	0	0	0	0	1	8.1807	8.1807
1037	1	1	1	0	4	2	0	0	0	1	0	0	0	0	1	8.24641	8.24641
12	1	1	1	0	2	0	0	0	0	0	0	0	0	0	1	8.24641	8.24641
762	1	1	0	0	1	3	1	0	0	0	0	0	0	0	0	8.27926	8.27926
1032	1	1	1	0	3	2	1	0	0	0	1	0	0	0	1	8.27926	8.27926
840	0	1	0	0	3	2	0	0	0	0	0	0	0	0	1	8.27926	8.27926
855	1	0	1	0	3	2	1	0	0	1	1	1	0	1	1	8.31211	8.31211
141	1	1	1	0	3	2	0	0	0	0	0	0	0	0	1	8.31211	8.31211
513	0	0	1	0	2	3	0	0	0	1	0	0	0	0	0	8.34497	8.34497
172	0	0	1	0	4	0	0	0	0	0	0	0	0	0	0	8.34497	8.34497
38	1	1	1	0	2	2	0	0	0	0	0	0	0	0	1	8.34497	8.34497
712	1	1	1	0	2	2	1	0	0	0	0	0	0	0	1	8.34497	8.34497
695	1	0	1	0	2	2	0	0	0	0	0	0	0	0	1	8.37782	8.37782
956	1	1	0	0	1	0	0	0	1	0	0	0	0	0	1	8.44353	8.44353
720	1	0	1	0	4	1	0	0	0	0	1	0	0	0	1	8.44353	8.44353
604	0	0	1	0	2	3	0	0	0	0	0	0	0	0	1	8.44353	8.44353
902	1	1	1	0	3	2	0	0	0	0	0	0	0	0	1	8.44353	8.44353
921	1	0	1	0	4	0	1	0	0	1	0	0	0	1	1	8.47639	8.47639
61	1	0	1	0	2	3	1	0	0	0	0	0	0	0	0	8.50924	8.50924
187	0	1	1	0	2	2	0	0	0	0	0	0	0	0	0	8.50924	8.50924
566	0	0	1	0	3	2	0	0	0	0	0	0	0	0	1	8.50924	8.50924
908	0	1	1	0	1	0	0	0	0	0	0	1	0	0	0	8.54209	8.54209
532	1	0	1	0	3	2	1	0	0	0	0	0	0	0	1	8.54209	8.54209
771	1	1	1	0	3	2	1	0	0	1	0	0	0	0	1	8.54209	8.54209
119	0	1	1	0	2	1	0	0	0	0	0	0	0	0	1	8.54209	8.54209
744	0	0	1	0	2	0	0	0	0	0	1	0	0	0	0	8.6078	8.6078
76	1	0	1	0	2	2	0	0	0	0	0	0	0	0	1	8.6078	8.6078
46	1	1	1	0	3	2	1	0	0	0	0	0	0	0	0	8.64066	8.64066
899	1	1	1	0	4	2	1	0	0	0	0	0	0	0	1	8.64066	8.64066
900	1	0	1	0	4	3	1	0	0	0	0	0	0	0	1	8.64066	8.64066
1001	1	1	1	0	2	0	0	0	0	0	0	0	0	0	0	8.70637	8.70637
178	1	1	1	0	2	1	1	0	0	1	0	0	0	0	1	8.70637	8.70637
23	1	0	1	0	4	2	1	0	0	0	0	0	0	0	0	8.73922	8.73922
706	0	0	1	0	2	3	1	0	0	0	0	0	0	0	0	8.73922	8.73922
273	1	1	1	0	2	0	1	0	0	0	1	1	0	0	0	8.73922	8.73922
90	1	1	0	0	3	0	1	0	0	0	0	0	0	0	0	8.73922	8.73922
490	1	0	1	0	2	0	0	0	0	0	1	0	0	0	0	8.73922	8.73922
368	0	0	1	0	4	1	1	0	0	0	0	0	0	0	1	8.73922	8.73922
906	1	0	1	0	2	0	0	0	0	0	0	0	0	0	0	8.77207	8.77207
455	1	1	1	0	1	1	1	0	0	0	0	0	0	0	0	8.77207	8.77207
718	1	1	0	0	3	2	0	0	0	0	0	0	0	0	1	8.77207	8.77207
894	0	1	1	0	4	2	1	0	0	0	0	0	0	0	1	8.77207	8.77207
129	1	1	1	0	4	0	0	0	0	1	0	0	0	0	1	8.77207	8.77207
932	1	1	1	0	4	2	1	0	0	0	0	0	0	1	1	8.80493	8.80493
277	0	0	1	0	4	1	0	0	0	0	1	0	0	0	0	8.80493	8.80493
940	1	0	1	0	2	2	0	0	0	0	0	0	0	0	1	8.80493	8.80493
934	0	1	1	0	1	2	1	0	0	0	0	0	0	0	0	8.83778	8.83778
62	1	1	1	0	2	1	0	0	0	0	0	0	0	0	0	8.83778	8.83778
767	0	0	1	0	4	1	0	0	0	0	0	0	0	0	1	8.83778	8.83778
739	1	0	1	0	3	0	1	0	0	0	0	0	0	0	1	8.83778	8.83778
57	0	1	1	0	2	2	1	0	0	0	0	1	0	0	0	8.87064	8.87064
666	1	0	1	0	1	2	0	0	0	0	0	0	0	0	1	8.87064	8.87064
174	1	0	1	0	4	0	0	0	0	0	1	0	0	0	1	8.87064	8.87064
844	0	0	1	0	4	0	0	0	0	0	0	0	0	0	1	8.87064	8.87064
41	1	0	1	0	4	1	1	0	0	0	0	0	0	0	1	8.87064	8.87064
67	0	0	1	0	4	1	0	0	0	0	0	0	0	0	1	8.87064	8.87064
54	1	1	0	0	4	1	0	0	0	0	0	0	0	0	0	8.90349	8.90349
508	1	0	1	0	4	3	0	0	0	0	0	0	0	0	0	8.93634	8.93634
369	1	0	1	0	3	3	0	0	0	0	0	0	0	0	0	8.93634	8.93634
896	1	1	1	0	3	2	1	0	0	0	0	0	0	0	0	8.93634	8.93634
423	1	1	0	0	3	0	0	0	0	0	0	0	0	0	1	8.93634	8.93634
107	1	0	1	0	2	1	1	0	0	0	0	0	0	0	1	8.93634	8.93634
669	1	0	1	0	2	1	0	0	0	0	0	0	0	0	0	8.9692	8.9692
554	1	0	1	0	4	1	0	0	0	0	0	1	0	0	0	8.9692	8.9692
890	0	0	1	0	2	2	0	0	0	0	0	0	0	0	0	8.9692	8.9692
10	1	0	1	0	2	3	0	0	0	1	0	0	0	0	0	8.9692	8.9692
714	1	0	1	0	1	0	0	0	0	0	1	0	0	0	1	8.9692	8.9692
466	0	0	1	0	4	2	0	0	0	0	0	0	0	0	0	9.00205	9.00205
349	1	1	1	0	4	2	0	0	0	0	0	0	0	0	1	9.06776	9.06776
865	1	0	1	0	3	2	0	0	0	0	0	0	0	0	0	9.10062	9.10062
77	0	1	0	0	2	1	0	0	0	0	1	0	0	0	1	9.13347	9.13347
114	0	0	1	0	2	2	0	0	0	0	0	0	0	0	1	9.13347	9.13347
891	0	1	1	0	2	2	0	0	0	0	0	0	0	0	1	9.13347	9.13347
733	1	1	1	0	4	0	1	0	0	1	0	0	0	0	1	9.16632	9.16632
628	0	0	1	0	2	0	0	0	0	0	0	0	0	0	1	9.16632	9.16632
998	0	0	1	0	2	0	0	0	0	0	0	0	0	0	0	9.19918	9.19918
647	1	0	1	0	4	0	1	0	0	0	0	0	0	0	1	9.19918	9.19918
17	1	0	1	0	2	0	0	0	0	0	0	0	0	0	0	9.23203	9.23203
771	1	0	1	0	4	2	0	0	0	0	0	0	0	0	1	9.23203	9.23203
9	1	1	0	0	4	1	0	0	0	0	0	0	0	0	1	9.23203	9.23203
878	0	1	0	0	2	0	0	0	0	0	0	0	0	0	1	9.23203	9.23203
122	0	1	0	0	4	1	0	0	0	0	1	0	0	0	1	9.23203	9.23203
139	0	0	1	0	4	1	0	0	0	0	0	0	0	0	0	9.26489	9.26489
225	1	0	1	0	3	2	1	0	0	0	1	1	0	0	0	9.26489	9.26489
995	1	1	1	0	2	2	0	0	0	0	0	0	0	0	0	9.3306	9.3306
734	1	1	0	0	3	2	1	0	0	1	0	0	0	0	0	9.36345	9.36345
926	0	0	1	0	2	2	1	0	0	0	0	0	0	0	0	9.3963	9.3963
794	1	0	1	0	2	3	0	0	0	0	0	0	0	0	0	9.3963	9.3963
838	1	1	1	0	1	2	0	0	0	0	0	0	0	0	0	9.42916	9.42916
170	1	1	0	0	3	2	1	0	0	0	0	0	0	0	1	9.42916	9.42916
135	1	1	0	0	4	0	0	0	0	0	0	0	0	0	0	9.46201	9.46201
438	0	1	1	0	1	0	0	0	0	0	0	0	0	0	1	9.49487	9.49487
236	1	1	1	0	4	2	0	0	0	0	0	0	0	0	1	9.49487	9.49487
1033	0	0	1	0	3	0	0	0	0	0	1	0	0	0	1	9.52772	9.52772
614	1	1	1	0	3	0	1	0	0	0	0	0	0	0	1	9.52772	9.52772
741	1	0	1	0	3	2	1	0	0	0	0	0	0	0	1	9.56057	9.56057
163	1	1	1	0	4	2	0	0	0	0	0	0	0	0	1	9.56057	9.56057
65	0	1	1	0	2	1	1	0	0	0	0	1	0	0	0	9.62628	9.62628
236	1	1	0	0	2	0	1	0	0	0	0	0	0	0	0	9.62628	9.62628
915	1	0	1	0	2	0	1	0	0	1	0	0	0	0	0	9.62628	9.62628
58	0	0	1	0	4	0	1	0	0	0	0	0	0	0	1	9.62628	9.62628
715	1	0	1	0	1	3	1	0	0	0	0	0	0	0	1	9.62628	9.62628
315	1	1	1	0	3	2	1	0	0	0	0	0	0	0	1	9.62628	9.62628
214	1	1	1	0	3	2	0	0	0	0	0	0	0	0	1	9.69199	9.69199
449	1	1	1	0	3	3	0	0	0	0	0	0	0	0	0	9.72485	9.72485
581	1	1	1	0	3	2	1	0	0	0	0	0	0	0	1	9.7577	9.7577
156	1	0	1	0	4	2	0	0	0	0	0	0	0	0	1	9.7577	9.7577
492	1	1	0	0	2	3	0	0	0	0	0	0	0	0	1	9.7577	9.7577
1007	1	0	1	0	2	0	0	0	0	1	0	0	0	1	1	9.79055	9.79055
644	0	0	1	0	2	3	0	0	0	0	0	0	0	0	0	9.79055	9.79055
35	1	0	1	0	4	2	1	0	0	0	0	0	0	0	1	9.79055	9.79055
8	1	1	1	0	2	2	1	0	1	0	0	0	0	0	1	9.82341	9.82341
68	0	0	1	0	4	0	0	0	0	0	0	0	0	0	0	9.82341	9.82341
1029	1	1	0	0	2	0	1	0	0	0	0	0	0	0	0	9.85626	9.85626
832	1	0	1	0	4	0	1	0	0	0	0	0	0	0	0	9.85626	9.85626
987	1	1	1	0	3	2	0	0	0	0	0	0	0	0	0	9.85626	9.85626
91	1	0	1	0	4	3	0	0	0	0	0	0	0	0	1	9.85626	9.85626
796	1	0	1	0	1	3	0	0	0	0	0	0	0	0	1	9.85626	9.85626
570	0	0	1	0	4	3	0	0	0	0	0	0	0	0	0	9.88912	9.88912
927	1	0	1	0	1	0	0	0	0	0	1	0	0	0	0	9.88912	9.88912
911	1	0	1	0	1	2	1	0	0	0	0	1	0	0	1	9.88912	9.88912
512	1	1	0	0	2	1	0	0	0	0	0	0	0	0	0	9.92197	9.92197
542	1	1	0	0	2	1	1	0	0	0	1	0	0	0	1	9.92197	9.92197
446	1	0	1	0	1	0	0	0	0	0	0	0	0	0	1	9.95483	9.95483
48	1	1	1	0	2	0	0	0	0	0	0	0	0	0	1	9.95483	9.95483
103	1	0	1	0	4	0	0	0	0	1	1	0	0	0	0	9.98768	9.98768
3	1	1	1	0	3	2	1	0	0	0	0	0	0	0	1	9.98768	9.98768
776	0	0	1	0	1	0	0	0	0	0	0	0	0	0	1	10.0205	10.0205
1028	1	1	1	0	2	3	1	0	0	0	0	0	0	1	1	10.0534	10.0534
102	1	1	1	0	2	3	0	0	0	0	1	0	0	0	1	10.0534	10.0534
1027	1	0	0	0	2	3	1	0	0	0	0	0	0	0	1	10.0534	10.0534
476	1	0	1	0	4	1	0	0	0	0	0	0	0	0	1	10.0534	10.0534
358	0	1	1	0	4	2	0	0	0	0	1	0	0	0	1	10.0862	10.0862
1012	1	1	1	0	4	1	1	0	0	1	0	1	0	0	1	10.0862	10.0862
82	1	0	1	0	3	2	1	0	0	0	0	0	0	0	1	10.0862	10.0862
287	0	1	1	0	4	0	0	0	0	0	0	0	0	0	1	10.1191	10.1191
60	1	0	1	0	3	1	1	0	0	0	1	0	0	0	0	10.152	10.152
575	1	0	1	0	4	2	0	0	0	0	0	0	0	0	0	10.152	10.152
635	0	0	1	0	4	0	0	0	0	0	0	0	0	0	0	10.152	10.152
860	1	1	0	0	1	1	0	0	0	0	0	0	0	0	0	10.1848	10.1848
125	1	0	1	0	3	2	0	0	0	0	1	0	0	0	0	10.2505	10.2505
853	1	0	1	0	4	0	0	0	0	0	0	0	0	0	1	10.2505	10.2505
835	0	1	1	0	3	3	0	0	0	0	0	0	0	0	0	10.2834	10.2834
515	1	0	1	0	4	2	0	0	0	1	0	0	0	0	0	10.2834	10.2834
96	0	1	1	0	4	2	0	0	0	0	1	0	0	0	0	10.2834	10.2834
885	1	0	1	0	3	2	0	0	0	0	0	0	0	0	0	10.2834	10.2834
152	1	0	1	0	2	2	1	0	0	0	0	1	0	0	1	10.2834	10.2834
491	0	1	0	0	4	0	0	0	0	0	0	0	0	0	1	10.2834	10.2834
550	1	1	1	0	2	2	1	0	0	0	0	0	0	0	0	10.3162	10.3162
5	1	1	1	0	2	0	0	0	0	0	0	0	0	0	0	10.3162	10.3162
251	0	1	1	0	3	2	0	0	0	0	0	0	0	0	1	10.3162	10.3162
931	1	1	0	0	1	0	1	0	0	0	0	0	0	0	1	10.3162	10.3162
747	0	0	1	0	4	1	0	0	0	0	0	0	0	0	0	10.3491	10.3491
916	0	0	1	0	2	1	1	0	0	0	0	0	0	0	0	10.3491	10.3491
71	0	1	1	0	3	2	0	0	0	0	0	0	0	0	1	10.3491	10.3491
602	0	0	1	0	1	0	1	0	0	1	0	0	0	1	0	10.3819	10.3819
64	1	0	1	0	2	3	1	0	0	0	0	0	0	0	1	10.3819	10.3819
765	1	0	1	0	1	1	0	0	0	0	1	0	0	0	0	10.4148	10.4148
85	1	1	0	0	3	2	1	0	0	0	0	0	0	0	0	10.4148	10.4148
907	1	0	1	0	1	0	1	0	0	0	0	0	0	1	0	10.4805	10.4805
707	1	1	1	0	4	2	1	0	0	0	1	0	0	0	0	10.5133	10.5133
132	1	0	1	0	4	1	0	0	0	0	0	1	0	0	1	10.5462	10.5462
711	0	0	1	0	1	0	0	0	0	0	0	0	0	1	1	10.5791	10.5791
753	1	0	1	0	3	1	0	0	0	0	0	0	0	0	0	10.5791	10.5791
816	0	0	1	0	4	3	0	0	0	0	0	0	0	0	1	10.5791	10.5791
912	1	1	0	0	2	2	1	0	0	1	0	0	0	1	1	10.6119	10.6119
849	0	1	1	0	3	2	0	0	0	0	0	0	0	0	1	10.6119	10.6119
62	1	1	1	0	2	0	0	0	0	0	0	0	0	0	0	69.7495	10.6119
759	0	0	1	0	2	3	0	0	0	0	1	0	0	0	0	10.7105	10.7105
811	1	0	1	0	4	2	1	0	0	0	0	0	0	0	0	10.7105	10.7105
1005	0	0	1	0	1	0	0	0	0	0	0	0	0	0	1	10.7105	10.7105
6	1	1	0	0	4	1	1	0	0	0	1	0	0	0	1	10.7105	10.7105
167	1	0	1	0	2	1	0	0	0	0	0	0	0	0	1	10.7433	10.7433
627	1	0	1	0	2	3	0	0	0	0	0	0	0	0	1	10.7762	10.7762
112	1	0	1	0	3	0	0	0	0	1	0	0	0	0	1	10.7762	10.7762
862	0	1	1	0	1	0	1	0	0	0	0	0	0	0	0	10.809	10.809
946	1	1	1	0	1	2	1	0	0	0	1	0	0	0	0	10.809	10.809
1041	1	0	1	0	1	0	0	0	0	0	0	0	0	0	1	10.809	10.809
823	0	1	1	0	4	0	0	0	0	0	0	0	0	0	1	10.809	10.809
150	1	1	0	0	1	0	1	0	0	1	0	0	0	0	1	10.8419	10.8419
105	1	1	1	0	3	2	1	0	0	0	1	0	0	0	0	10.8747	10.8747
126	1	0	1	0	3	2	0	0	0	0	0	0	0	0	0	10.9405	10.9405
22	1	1	1	0	2	2	1	0	0	0	0	0	0	0	0	10.9733	10.9733
171	1	0	1	0	3	2	0	0	0	0	0	0	0	0	1	10.9733	10.9733
1006	0	0	1	0	4	0	0	0	0	0	0	1	0	0	1	10.9733	10.9733
520	0	0	1	0	2	3	0	0	0	0	1	0	0	0	0	11.039	11.039
789	1	1	0	0	3	2	0	0	0	0	0	0	0	0	1	11.039	11.039
650	1	1	0	0	1	0	1	0	0	1	0	0	0	0	1	11.039	11.039
109	1	0	1	0	4	0	0	0	0	0	1	0	0	0	0	11.0719	11.0719
852	1	1	1	0	1	0	0	0	0	0	0	0	0	0	0	11.0719	11.0719
386	1	1	1	0	2	2	1	0	0	0	0	0	0	0	1	11.0719	11.0719
1024	1	1	1	0	4	2	1	0	0	0	0	0	0	0	0	11.1047	11.1047
140	0	0	1	0	3	0	0	0	0	0	0	0	0	0	0	11.1047	11.1047
13	0	0	1	0	2	2	0	0	0	0	0	0	0	0	1	11.1047	11.1047
982	1	1	1	0	4	1	1	0	0	0	1	0	0	0	1	11.1047	11.1047
886	1	1	1	0	2	1	0	0	0	0	0	0	0	0	1	11.1047	11.1047
549	1	0	1	0	4	2	0	0	0	0	1	0	0	0	1	11.1376	11.1376
641	0	1	0	0	2	1	0	0	0	0	0	1	0	0	1	11.1376	11.1376
161	0	1	1	0	4	2	1	0	0	0	0	0	0	0	1	11.1376	11.1376
757	1	1	1	0	3	2	1	0	0	0	0	0	0	0	0	11.1704	11.1704
24	1	1	0	0	4	2	1	0	0	0	1	0	0	0	1	11.1704	11.1704
234	1	0	1	0	2	0	1	0	0	1	0	0	0	1	1	11.2033	11.2033
898	1	1	1	0	3	2	1	0	0	0	0	0	0	1	1	11.2033	11.2033
489	0	0	1	0	1	0	0	0	0	0	0	0	0	0	0	11.2033	11.2033
154	0	0	1	0	2	0	1	0	0	0	1	0	0	0	1	11.269	11.269
25	1	1	1	0	2	3	1	0	0	0	0	0	0	0	0	11.3018	11.3018
66	0	1	1	0	4	1	0	0	0	0	0	0	0	0	0	11.3018	11.3018
919	1	0	1	0	1	0	0	0	0	1	1	0	0	0	0	11.3018	11.3018
476	1	0	1	0	4	3	0	0	0	0	0	0	0	0	0	11.3018	11.3018
549	1	1	1	0	4	1	0	0	0	0	0	1	0	0	1	11.3018	11.3018
169	1	0	1	0	2	3	0	0	0	0	0	0	0	0	0	11.3347	11.3347
723	1	0	1	0	2	2	0	0	0	0	0	0	0	0	0	11.3347	11.3347
477	1	0	1	0	2	2	1	0	0	0	1	0	0	0	1	11.3347	11.3347
508	1	0	1	0	1	1	0	0	0	0	0	0	0	0	1	11.3676	11.3676
591	0	0	0	0	4	2	0	0	0	0	0	0	0	0	0	11.4004	11.4004
121	1	0	1	0	4	2	1	0	0	0	0	0	0	0	1	11.4004	11.4004
411	1	1	1	0	4	1	0	0	0	0	0	0	0	0	1	11.4333	11.4333
606	0	0	1	0	1	0	1	0	0	0	0	0	0	0	0	11.4661	11.4661
492	0	0	1	0	4	3	0	0	0	0	0	0	0	0	0	11.7618	11.7618
45	0	0	1	0	3	2	0	0	0	0	0	0	0	0	0	11.7947	11.7947
878	1	1	1	0	4	0	0	0	0	0	0	0	0	0	0	11.8275	11.8275
493	0	1	1	0	3	2	0	0	0	0	0	0	0	0	0	12.0246	12.0246
391	1	0	1	0	1	3	1	0	0	1	0	1	0	1	0	12.1889	12.1889
837	1	1	0	0	2	1	0	0	0	0	0	0	0	0	1	12.1889	12.1889
626	1	1	1	0	4	0	1	0	0	0	0	0	0	0	0	12.3203	12.3203
588	1	1	1	0	3	2	0	0	0	0	0	0	0	0	0	12.4846	12.4846
323	1	1	1	0	2	0	1	0	0	1	0	0	0	0	0	12.5832	12.5832
628	0	0	1	0	2	2	0	0	0	0	0	0	0	0	0	12.6817	12.6817
693	0	0	1	1	4	2	0	0	0	0	0	0	0	0	0	12.6817	12.6817
426	0	0	1	0	4	2	0	0	0	0	0	0	0	0	0	12.7146	12.7146
253	1	0	1	0	4	2	1	0	0	0	0	0	0	0	0	13.0431	13.0431
871	1	1	1	0	3	0	0	0	0	1	0	0	0	1	1	13.1745	13.1745
89	1	1	1	0	2	2	0	0	0	0	0	0	0	0	0	13.2402	13.2402
698	0	1	1	0	2	2	1	0	0	0	0	0	0	0	1	13.5359	13.5359
645	0	0	1	1	3	2	1	0	0	0	0	0	0	0	0	13.6345	13.6345
498	1	1	1	0	1	0	0	0	0	0	0	0	0	0	0	13.6345	13.6345
559	1	0	1	1	2	1	0	0	0	0	0	1	0	0	0	13.6674	13.6674
274	1	1	1	0	1	0	1	0	0	0	0	0	0	0	0	13.6674	13.6674
673	1	1	1	1	4	2	1	0	0	0	0	0	0	1	0	13.963	13.963
656	0	0	1	0	3	2	0	0	0	1	0	0	0	0	0	13.963	13.963
84	1	0	1	0	3	2	0	0	0	0	0	0	0	0	0	14.0287	14.0287
857	1	1	1	0	3	3	0	0	0	0	0	0	0	0	0	14.0287	14.0287
505	1	0	1	0	4	3	0	0	0	0	0	0	0	0	1	14.0616	14.0616
51	0	1	0	0	3	0	0	0	0	0	0	0	0	0	1	14.0616	14.0616
629	0	1	1	0	2	2	0	0	0	0	0	0	0	0	0	14.1273	14.1273
837	1	0	1	0	2	1	1	0	0	0	0	0	0	0	1	14.1273	14.1273
7	1	1	1	0	2	0	0	0	0	0	0	0	0	0	0	14.3244	14.3244
830	1	1	0	0	1	0	0	0	0	0	0	0	0	0	0	14.3901	14.3901
575	0	0	1	0	2	2	0	0	0	0	0	0	0	0	0	14.7515	14.7515
576	0	0	1	0	3	3	1	0	0	1	0	1	0	1	0	14.7844	14.7844
547	1	0	0	0	2	2	0	0	0	0	0	0	0	0	1	15.0144	15.0144
115	0	1	0	0	3	2	0	0	0	0	0	0	0	0	0	15.1786	15.1786
296	1	1	1	0	2	1	1	0	0	0	0	0	0	0	0	15.1786	15.1786
95	1	0	1	0	2	3	0	0	0	0	0	0	0	0	1	15.3758	15.3758
72	0	1	0	0	4	2	0	0	0	0	0	0	0	0	1	15.9343	15.9343
818	0	1	0	0	1	0	0	0	0	0	0	0	0	1	1	16	16
419	0	0	1	0	4	3	0	0	0	0	0	0	0	0	1	16.0657	16.0657
962	1	0	1	0	4	2	0	0	0	0	0	0	0	0	0	16.1643	16.1643
670	1	1	0	0	2	0	0	0	0	0	0	0	0	0	0	16.6242	16.6242
583	1	1	1	0	3	2	0	0	0	1	0	0	0	0	1	16.6899	16.6899
677	0	0	1	0	2	0	0	0	0	0	0	1	0	0	0	16.7556	16.7556
439	1	0	1	0	2	3	0	0	0	0	0	0	0	0	0	16.7885	16.7885
214	1	0	0	0	3	2	1	0	0	0	0	0	0	1	0	16.9856	16.9856
664	1	1	1	0	2	3	1	0	0	0	0	0	0	0	0	16.9856	16.9856
36	1	1	1	0	2	0	0	0	0	0	0	0	0	0	1	16.9856	16.9856
603	1	0	1	0	4	2	0	0	0	0	0	0	0	0	1	17.1499	17.1499
372	1	1	1	0	2	1	1	0	0	0	0	0	0	0	1	17.3142	17.3142
951	0	0	1	0	2	3	0	0	0	0	0	0	0	0	1	17.5113	17.5113
44	0	1	1	0	3	3	0	0	0	0	0	0	0	0	0	17.7413	17.7413
909	1	1	0	0	4	0	0	0	0	0	0	0	0	0	0	17.7413	17.7413
694	1	1	1	0	4	0	1	0	0	0	0	0	0	0	0	17.9713	17.9713
653	0	0	1	0	2	3	0	0	0	0	0	0	0	0	1	18.1684	18.1684
773	1	1	0	0	2	0	0	0	0	0	0	0	0	0	1	18.2341	18.2341
953	1	1	1	0	1	3	0	0	0	0	0	1	0	0	1	18.3326	18.3326
561	0	0	1	0	4	0	0	0	0	0	0	0	0	0	1	18.5626	18.5626
544	1	1	0	0	2	0	1	0	0	1	0	0	0	1	0	18.7269	18.7269
661	1	1	1	0	1	0	0	0	0	0	0	0	0	0	0	18.7926	18.7926
488	0	0	1	0	1	3	0	0	0	0	0	0	0	1	0	18.924	18.924
586	1	1	1	0	2	0	1	0	0	0	0	0	0	0	1	19.0226	19.0226
294	1	1	1	0	1	0	1	0	0	0	0	1	0	0	1	19.0554	19.0554
723	1	1	0	0	4	0	0	0	0	0	0	0	0	0	1	19.1211	19.1211
530	1	1	1	0	2	0	0	0	0	0	0	0	0	0	1	19.1869	19.1869
700	1	0	1	0	2	0	0	0	0	0	0	0	0	0	1	19.2854	19.2854
452	1	0	1	0	3	0	1	0	0	1	0	0	0	1	0	19.3511	19.3511
675	1	0	1	0	1	0	0	0	0	0	0	0	0	1	0	19.5154	19.5154
25	1	1	1	0	1	0	0	0	0	0	0	0	0	0	0	19.5154	19.5154
98	0	1	1	0	2	1	0	0	0	0	0	0	0	0	1	19.5154	19.5154
168	1	0	1	0	2	2	1	0	0	0	0	0	0	0	1	19.5154	19.5154
199	0	0	1	0	3	2	1	0	0	0	0	0	0	0	1	19.6468	19.6468
632	0	1	1	0	1	0	0	0	0	0	0	0	0	0	0	19.7454	19.7454
618	0	1	1	0	1	2	0	0	0	0	0	0	0	0	0	20.0411	20.0411
420	1	1	1	0	1	0	0	0	0	0	0	0	0	0	1	20.3368	20.3368
153	1	0	1	0	4	3	0	0	0	0	0	0	0	0	1	20.4025	20.4025
556	0	0	1	0	4	3	0	0	0	0	0	0	0	0	0	20.5667	20.5667
91	1	1	0	0	1	0	0	0	0	0	0	0	0	0	0	20.6324	20.6324
341	1	1	1	0	1	0	1	0	0	0	0	1	0	0	1	20.7967	20.7967
539	1	0	1	0	2	2	0	0	0	0	0	0	0	0	0	20.9281	20.9281
413	1	1	1	0	3	0	0	0	0	0	0	0	0	0	1	21.1253	21.1253
811	1	1	1	0	2	0	0	0	0	0	0	0	0	0	0	21.2238	21.2238
913	1	0	1	0	2	0	0	0	0	0	0	0	0	0	1	21.4538	21.4538
772	1	1	1	0	1	2	0	0	0	1	0	0	0	0	0	21.5852	21.5852
652	1	1	1	0	4	3	1	0	0	0	0	0	0	0	1	21.9466	21.9466
106	0	0	1	0	3	0	0	0	0	0	0	0	0	0	1	22.2423	22.2423
324	1	1	1	0	4	3	1	0	0	0	0	0	0	0	0	22.5708	22.5708
715	0	1	0	0	1	0	0	0	0	0	0	0	0	0	1	22.6037	22.6037
728	1	1	1	0	2	1	0	0	0	0	0	0	0	0	0	23.0308	23.0308
676	0	0	1	0	3	0	0	0	0	0	0	0	0	0	1	23.1951	23.1951
260	1	0	1	0	2	0	0	0	0	1	0	1	0	0	1	23.5565	23.5565
727	1	0	1	0	1	0	0	0	0	0	0	0	0	1	0	24.1478	24.1478
22	1	1	1	0	2	2	0	0	0	0	0	0	0	0	1	24.5421	24.5421
534	0	1	0	0	1	0	0	0	0	0	0	0	0	0	0	24.5749	24.5749
28	1	1	1	0	2	0	0	0	0	0	0	0	0	0	0	24.6078	24.6078
550	1	1	1	0	1	0	0	0	0	0	0	0	0	0	0	24.8049	24.8049
218	0	0	1	0	2	0	1	0	0	0	0	0	0	0	0	24.8706	24.8706
586	1	1	1	0	4	1	0	0	0	0	0	0	0	0	0	24.8706	24.8706
505	0	1	0	0	2	0	0	0	0	0	0	0	0	0	0	25.0021	25.0021
72	0	1	1	0	2	0	0	0	0	0	0	0	0	0	0	26.0862	26.0862
462	1	0	1	0	2	2	0	0	0	0	0	0	0	0	0	26.2834	26.2834
596	1	1	0	0	1	0	0	0	0	1	0	0	0	0	1	26.3819	26.3819
309	1	1	1	0	4	0	1	0	0	0	0	0	0	0	0	27.0719	27.0719
285	1	1	1	0	2	0	1	0	0	0	0	0	0	0	0	27.0719	27.0719
461	1	0	1	0	2	1	0	0	0	1	0	0	0	0	0	27.9261	27.9261
235	1	1	1	0	2	0	1	0	0	0	0	0	0	0	1	27.9589	27.9589
48	0	0	1	0	4	3	0	0	0	0	0	0	0	0	0	28.0903	28.0903
727	1	1	1	0	2	0	0	0	0	0	0	0	0	0	0	28.386	28.386
632	0	1	0	0	2	0	1	0	0	0	0	0	0	0	0	28.4517	28.4517
312	1	1	1	0	3	0	1	0	0	0	0	0	0	0	1	29.2402	29.2402
201	1	1	1	0	2	0	1	0	0	0	0	1	0	0	1	29.5359	29.5359
633	0	0	1	0	2	1	0	0	0	1	0	0	0	1	1	30.2259	30.2259
299	1	1	1	0	1	0	0	0	0	0	0	0	0	0	0	30.3573	30.3573
625	0	0	1	0	1	0	0	0	0	0	0	0	0	0	1	30.9487	30.9487
732	1	1	1	0	3	1	0	0	0	0	0	0	0	1	0	32.3285	32.3285
363	1	1	1	0	2	0	1	0	0	0	0	0	0	0	0	32.6242	32.6242
300	1	0	1	0	2	0	1	0	0	0	0	0	0	0	1	33.1499	33.1499
319	0	0	1	0	2	0	0	0	0	0	0	0	0	1	1	33.9055	33.9055
442	1	0	1	0	2	3	0	0	0	0	0	0	0	0	1	34.0041	34.0041
63	1	0	1	0	1	1	1	0	0	1	0	0	0	0	1	34.2669	34.2669
92	0	0	1	0	3	1	0	0	0	0	0	0	0	0	0	34.2998	34.2998
450	0	0	1	0	1	0	0	0	0	0	0	0	0	0	1	34.8583	34.8583
565	1	1	1	0	2	2	0	0	0	0	0	0	0	0	0	35.384	35.384
463	1	0	1	0	1	0	0	0	0	0	0	0	0	0	0	35.5811	35.5811
418	1	1	1	0	2	2	1	0	0	0	0	1	0	0	0	35.6797	35.6797
521	1	1	1	0	2	1	0	0	0	0	0	0	0	0	1	35.7454	35.7454
504	1	0	1	0	3	2	0	0	0	1	0	0	0	0	1	36.271	36.271
441	1	0	1	0	1	1	0	0	0	0	0	0	0	0	1	36.9938	36.9938
529	1	0	1	0	2	3	1	0	0	1	0	0	0	0	1	38.2094	38.2094
299	1	1	1	0	2	0	1	0	0	0	0	0	0	0	1	38.8994	38.8994
634	0	1	0	0	1	0	0	0	0	0	0	0	0	0	1	41.1992	41.1992
474	1	0	1	0	1	0	1	0	0	0	0	0	0	0	1	41.2649	41.2649
572	0	0	1	0	2	1	1	0	0	0	0	0	0	0	0	41.5606	41.5606
497	1	0	1	0	4	2	0	0	0	0	0	0	0	0	1	41.692	41.692
406	1	0	1	0	2	0	0	0	0	0	0	0	0	0	1	41.8563	41.8563
537	1	1	1	0	3	2	0	0	0	0	0	0	0	0	1	43.4333	43.4333
624	0	1	1	1	4	0	0	0	0	1	0	0	0	0	0	44.8131	44.8131
418	1	1	1	0	3	2	0	0	0	0	0	1	0	0	0	44.8789	44.8789
569	0	1	0	0	2	0	0	0	0	0	0	0	0	0	1	44.9446	44.9446
443	1	0	1	0	1	2	0	0	0	0	0	0	0	0	0	48.1643	48.1643
481	0	0	1	0	2	0	0	0	0	0	0	0	0	0	1	48.2957	48.2957
462	0	0	1	0	1	2	0	0	0	0	0	0	0	0	1	51.8768	51.8768
273	0	1	1	0	2	0	0	0	0	0	0	0	0	0	1	53.0924	53.0924
562	0	1	1	0	1	2	0	0	0	0	0	0	0	0	0	53.5852	53.5852
433	1	0	1	0	4	3	0	0	0	0	0	0	0	0	1	54.9979	54.9979
31	1	1	1	1	3	1	0	0	0	1	0	0	0	0	0	56.2464	56.2464
425	0	0	1	0	1	0	0	0	0	0	0	0	0	0	0	56.4764	56.4764
437	1	1	0	0	2	0	1	0	0	0	0	0	0	0	1	57.922	57.922
342	0	0	1	0	4	3	1	0	0	0	0	0	0	0	1	59.5647	59.5647
264	1	0	1	0	3	3	1	0	0	0	0	0	0	0	1	60.6817	60.6817
432	1	0	1	0	4	0	0	0	0	0	0	0	0	0	1	60.7146	60.7146
223	1	1	1	0	3	2	1	0	0	0	0	0	0	0	0	62.0616	62.0616
20	0	1	0	0	1	0	0	0	0	0	0	0	0	0	0	63.5729	63.5729
659	0	0	1	0	4	3	0	0	0	0	0	0	0	0	0	63.9671	63.9671
524	1	1	1	0	1	0	0	0	0	0	0	0	0	0	0	64.7556	64.7556
302	1	1	0	0	2	0	1	0	0	0	0	0	0	0	1	66.4969	66.4969
523	0	1	1	0	2	0	0	0	0	0	0	0	0	0	1	67.3511	67.3511
229	1	1	1	0	2	0	1	0	0	0	0	1	0	0	1	68.8624	68.8624
412	1	1	1	1	2	1	0	0	0	0	0	0	0	0	0	69.8809	69.8809
207	1	1	1	0	2	0	1	0	0	0	0	0	0	0	0	70.5708	70.5708
435	0	0	1	0	4	2	0	0	0	0	0	0	0	0	0	72.115	72.115
242	1	0	1	1	3	2	1	0	0	0	0	0	0	0	1	78.423	78.423
210	1	0	1	0	1	0	1	0	0	0	0	0	0	0	1	79.6386	79.6386
705	1	1	0	1	1	0	0	0	0	1	0	0	0	0	1	88.4107	88.4107
328	1	0	1	0	2	0	1	0	0	0	0	0	0	0	1	91.7947	91.7947
14	1	1	0	0	1	0	0	0	0	0	0	0	0	0	0	109.372	109.372
409	0	1	0	0	1	0	0	0	0	0	0	1	0	0	0	131.943	131.943
